# Supplementary material for: Rapamycin-induced miR-21 promotes mitochondrial homeostasis and adaptation in mTORC1 activated cells
Source: Oncotarget. 2017 Aug 4;8(39):64714–27. doi: 10.18632/oncotarget.19947 (PMC5630288; doi:10.18632/oncotarget.19947)
Supplement: Supplementary file 1 [file oncotarget-08-64714-s001.xlsx]

## Sheet: Sheet1
Supplementary Table S1. Differentially expressed genes (miR-21 ZIP Rapamycin / CTL ZIP Rapamycin) for network analysis.
Gene	Fold Change (log2)	pval	miR-21 Target	In CI	In Network LCC
FGFR4	4.20022	3.32798e-45	no	yes	yes
PIN4	2.05381	1.88818e-14	no	yes	yes
SAP18	1.83243	3.60875e-09	no	yes	yes
AHCY	1.67308	7.20103e-08	no	yes	yes
RARRES1	1.62211	1.45116e-07	no	no	no
CADM1	1.55247	2.12926e-07	yes	yes	yes
RPL17-PS10	1.52486	1.07039e-07	no	no	no
NUPR1	1.48928	1.85069e-07	no	yes	no
FAM124A	1.4503	1.61599e-06	no	yes	yes
ERDR1	1.43959	8.41438e-08	no	no	no
RPL41	1.42866	2.93625e-07	no	yes	yes
ROMO1	1.42407	3.70815e-06	no	no	no
STMN2	1.42066	2.69716e-06	no	yes	yes
SORBS2	1.41404	9.62774e-21	no	yes	yes
GRIP2	1.41349	3.33765e-06	no	yes	yes
POLR2L	1.4081	2.76641e-07	no	yes	yes
SNORD104	1.40753	5.49981e-06	no	no	no
TIMM13	1.37222	4.28569e-07	no	yes	yes
HYI	1.36045	5.26487e-08	no	yes	no
SNRPF	1.35532	1.08304e-05	no	yes	yes
RPLP2	1.35437	6.80201e-07	no	yes	yes
DLK1	1.34932	9.21824e-12	no	yes	no
PFDN2	1.34038	9.16467e-07	no	yes	yes
EVA1B	1.331	8.88811e-07	no	no	no
RPS29	1.32432	4.69336e-07	no	yes	yes
POLR2F	1.32427	1.3806e-06	no	yes	yes
PRRX2	1.32347	4.77092e-07	no	yes	no
RPL29	1.31375	2.26481e-06	no	yes	yes
FUCA1	1.30655	7.55162e-07	no	yes	no
CTU2	1.29566	4.20146e-08	no	no	no
RPS2	1.29501	6.28997e-07	no	yes	yes
COA3	1.29336	1.40505e-07	no	no	no
RPL37	1.29276	2.20903e-06	no	yes	yes
TEKT2	1.28769	6.997e-06	no	no	no
PPP1R14B	1.2813	9.48971e-07	no	yes	no
COX6B1	1.28125	8.94339e-06	no	yes	yes
FBXL15	1.27922	4.86274e-06	no	no	no
NOL4	1.2742	3.7166e-05	no	yes	no
RNASET2A	1.26434	1.23117e-05	no	no	no
MRPL14	1.26173	4.09696e-06	no	yes	yes
PCOLCE	1.2616	2.80922e-08	no	yes	no
FABP4	1.25371	5.17104e-06	no	yes	no
TXN1	1.25232	1.37161e-06	no	no	no
ANAPC13	1.25144	2.59164e-06	no	yes	no
LGALS3	1.25036	2.4552e-09	no	yes	yes
PLAC9B	1.248	4.9384e-05	no	no	no
DPM1	1.24563	1.33452e-06	no	yes	yes
NDUFA3	1.24454	3.12177e-06	no	yes	yes
NDUFB3	1.24392	2.37327e-06	no	yes	yes
UQCC2	1.2439	2.04235e-06	no	no	no
MSRB1	1.24158	1.73053e-06	no	no	no
RPS28	1.24098	1.94652e-05	no	yes	yes
KLF2	1.23048	6.34866e-08	no	yes	no
RPS19	1.2287	2.43284e-06	no	yes	yes
SNRPD3	1.22223	9.48466e-07	no	yes	yes
D8ERTD738E	1.22141	3.46152e-06	no	no	no
SLC22A4	1.21635	1.56069e-05	no	yes	no
CBR1	1.20483	2.79533e-06	no	yes	yes
H2AFJ	1.20454	4.00757e-06	no	no	no
S100A13	1.20299	2.43909e-07	no	yes	no
PHPT1	1.20002	1.36892e-05	no	yes	yes
FDX1L	1.19999	1.35397e-06	no	no	no
MT2	1.19916	7.69443e-07	no	no	no
FAM195A	1.19889	2.11864e-05	no	no	no
STMN1	1.1982	0.000100752	no	yes	yes
3110040N11RIK	1.19669	7.88368e-06	no	no	no
MRPL54	1.19612	2.81949e-06	no	yes	yes
DPM3	1.19562	7.76354e-06	no	yes	yes
FABP3	1.19526	3.0831e-07	no	yes	no
GM1673	1.1952	8.01445e-07	no	no	no
RPL34	1.19188	8.34231e-06	no	yes	yes
RPL17	1.19161	1.95272e-06	no	yes	no
MRPS21	1.19057	6.44179e-06	no	yes	yes
1700047I17RIK2	1.1872	9.37671e-05	no	no	no
TOMM7	1.18583	1.9399e-06	no	yes	no
RPS26	1.17899	3.9014e-05	no	yes	yes
CDA	1.17395	6.27245e-05	no	yes	yes
CELA1	1.17028	2.56325e-06	no	no	no
SPSB2	1.1698	4.22576e-06	no	no	no
POLRMT	1.16976	8.73081e-07	no	yes	yes
SNRNP25	1.1689	6.08524e-06	no	no	no
SNHG3	1.1672	1.52376e-05	no	no	no
RPS27RT	1.16304	4.21845e-06	no	no	no
SAP30L	1.16271	1.35971e-05	no	yes	no
EIF1	1.16216	2.98756e-06	no	yes	yes
MRPS7	1.15909	3.96109e-06	no	yes	yes
TMEM160	1.15891	1.18978e-05	no	no	no
CBR3	1.15691	1.28252e-05	no	yes	yes
PRDX5	1.15363	1.64583e-06	no	yes	yes
BAIAP2L2	1.15342	5.80705e-05	no	no	no
CHMP2A	1.15322	2.97451e-06	no	yes	no
WDR83	1.15292	5.29939e-06	no	no	no
KLK8	1.151	5.4543e-07	no	yes	no
ADAMTSL5	1.14814	1.03399e-11	no	yes	no
MT1	1.14765	1.24417e-06	no	no	no
2810428I15RIK	1.14467	7.94191e-06	no	no	no
NABP2	1.14455	1.98143e-07	no	no	no
NDUFS6	1.14417	3.33825e-05	no	yes	yes
PTN	1.14102	2.21726e-13	no	yes	yes
NDUFB10	1.13957	4.84983e-07	no	yes	yes
ATPIF1	1.13905	1.72768e-06	no	yes	yes
NDUFS7	1.13878	4.92576e-06	no	yes	yes
EDF1	1.13834	1.73724e-06	no	yes	yes
GLRX5	1.13721	7.78177e-06	no	yes	no
CISH	1.1371	1.57021e-05	no	yes	no
GAS8	1.13682	2.81637e-07	no	yes	yes
LITAF	1.13461	1.27414e-06	no	yes	no
LSM10	1.13277	7.93857e-07	no	yes	yes
MRI1	1.13265	1.84247e-05	no	no	no
TMEM256	1.13234	7.89496e-07	no	no	no
FAM173A	1.13152	1.95113e-05	no	no	no
MFAP5	1.13151	1.04042e-07	no	yes	no
CCDC94	1.13119	8.97637e-06	no	yes	yes
MRPL17	1.13089	5.73194e-06	no	yes	yes
NDUFA2	1.12838	3.77805e-06	no	yes	yes
NDUFA11	1.12754	1.74423e-06	no	yes	yes
SCAND1	1.12534	1.4638e-05	no	yes	no
CCDC24	1.12513	0.000291805	no	yes	no
BAX	1.1237	1.54388e-05	no	yes	yes
ACTA1	1.12358	1.0857e-06	no	yes	yes
POLR2J	1.12089	1.91491e-05	no	yes	yes
BLOC1S1	1.12012	1.40474e-06	no	yes	yes
RPL10	1.11922	0.000113173	no	yes	yes
USMG5	1.11712	1.74114e-05	no	yes	no
PLA2G16	1.11482	3.86584e-05	no	no	no
NME4	1.11135	6.93826e-06	no	yes	yes
RRAGD	1.10952	6.47079e-06	no	yes	no
RRAD	1.10708	7.94601e-07	no	yes	yes
HMG20B	1.10645	1.82764e-05	no	yes	yes
ADM	1.10287	4.25499e-15	no	yes	yes
RPL30	1.10101	9.8966e-06	no	yes	yes
LGALS1	1.10047	3.38124e-06	no	yes	yes
TMEM218	1.09859	2.21781e-06	no	no	no
PABPN1	1.09801	2.82144e-06	no	yes	yes
PDAP1	1.09755	1.32252e-05	no	yes	no
RRP7A	1.09701	6.83394e-08	no	no	no
DUSP15	1.09698	0.000376471	no	yes	no
FTH1	1.09692	2.42681e-06	no	yes	yes
GM8909	1.09476	0.000319443	no	no	no
TAF10	1.09461	2.83299e-06	no	yes	yes
RPL18	1.09335	2.4833e-06	no	yes	yes
SERPINB8	1.09279	0.000247283	no	yes	no
1110038F14RIK	1.09216	2.81071e-06	no	no	no
DNM1	1.09065	3.83049e-07	no	yes	yes
RPL36	1.08851	5.33415e-06	no	yes	yes
MRPL52	1.08626	1.28544e-05	no	yes	yes
MYL12B	1.0851	5.95228e-07	no	no	no
MFAP2	1.08364	1.50971e-07	no	yes	no
LCN2	1.08275	0.000423611	no	yes	yes
BHLHE41	1.08175	4.5614e-07	no	no	no
CYSTM1	1.08105	2.24167e-05	no	no	no
MMP23	1.08051	3.1484e-08	no	no	no
MRPL34	1.07939	4.09493e-05	no	yes	yes
ATP5J2	1.07732	1.74524e-06	no	yes	yes
SF3A1	1.07147	3.50837e-06	no	yes	yes
RPL35A	1.06847	0.000129259	no	yes	yes
MILR1	1.06807	0.000497266	no	no	no
RPL27	1.06797	3.34801e-05	no	yes	yes
ATOX1	1.06621	6.2427e-05	no	yes	no
NRN1	1.06477	2.78714e-13	no	no	no
COX7B	1.06439	4.47855e-07	no	yes	yes
SNHG6	1.06434	1.17306e-06	no	no	no
IP6K2	1.06299	2.0224e-07	no	no	no
ARPC1B	1.06174	2.1729e-06	no	yes	no
DBI	1.06139	5.14858e-06	no	yes	yes
ADAT3	1.05837	2.0932e-05	no	no	no
KCNN4	1.05653	3.70921e-05	no	yes	no
LEFTY2	1.05632	0.000455264	no	no	no
WISP2	1.05626	0.00014298	no	yes	no
NUDT3	1.05601	2.83069e-06	yes	yes	yes
CCDC3	1.05475	0.000108507	no	no	no
NFKBIL1	1.05445	2.65296e-06	no	yes	yes
FBL	1.05402	2.08512e-05	no	yes	yes
2810025M15RIK	1.05373	1.8255e-06	no	no	no
RPL13	1.05271	2.55131e-05	no	yes	yes
MRPL23	1.05253	0.000667853	no	yes	yes
BCL2L12	1.05125	6.76211e-06	no	no	no
RNASEK	1.05032	7.61988e-06	no	no	no
SNRPG	1.04888	4.94834e-05	no	yes	yes
DNASE2A	1.04869	3.35562e-06	no	no	no
TMEM240	1.04812	0.000716927	no	no	no
CHMP3	1.04745	1.5401e-07	no	no	no
TIMM10B	1.04529	1.44217e-05	no	no	no
MRPL13	1.04528	5.93378e-06	no	yes	yes
HIRIP3	1.04166	1.19579e-05	no	yes	no
RPS13	1.04051	0.000143603	no	yes	yes
1700020L24RIK	1.03909	0.000396097	no	no	no
PSMC3	1.03812	7.27097e-08	no	yes	yes
LRRC73	1.03702	9.66343e-06	no	no	no
SLC35E4	1.03634	4.79031e-08	no	no	no
TRAPPC2L	1.03398	2.15231e-05	no	yes	no
RNF7	1.03292	5.72378e-06	no	yes	yes
DIMT1	1.03282	1.16459e-05	no	no	no
SMDT1	1.03046	6.51182e-06	no	no	no
PSMB5	1.02693	1.45014e-05	no	yes	yes
CDC42EP5	1.02651	0.000123984	no	yes	no
NDUFAF3	1.02593	0.000107153	no	no	no
GINS2	1.02427	3.35263e-05	no	yes	no
TLX2	1.0238	0.000240037	no	yes	no
CALM3	1.02306	1.93784e-06	no	yes	yes
NIPA2	1.02187	2.12133e-06	no	no	no
NDUFAB1	1.02142	9.57683e-06	no	yes	yes
TMSB10	1.02074	1.31017e-05	no	yes	no
1700003F12RIK	1.0206	0.00082103	no	no	no
FCOR	1.01958	0.000437805	no	no	no
HIST1H1C	1.01941	2.03738e-05	no	yes	no
FAM110A	1.01698	6.11191e-06	no	yes	yes
LSM4	1.01696	9.75223e-06	no	yes	yes
ENO1	1.01695	3.03423e-06	no	yes	yes
AKR1C18	1.01571	4.40635e-10	no	no	no
MANF	1.01558	6.8696e-05	no	no	no
SCO2	1.01538	3.29773e-05	no	no	no
MRPS24	1.01415	2.27661e-05	no	no	no
TM2D3	1.01391	6.10669e-08	no	no	no
RBFA	1.01312	5.16456e-06	no	no	no
POLR2I	1.01294	0.00013995	no	yes	yes
PHB	1.0128	1.00776e-05	no	yes	yes
HIST1H2AE	1.01229	0.00110773	no	yes	no
TMEM53	1.01102	6.82389e-05	no	no	no
ABCB1A	1.01077	0.000868634	no	no	no
KRT13	1.01057	0.000159252	no	yes	yes
BBC3	1.00909	2.90248e-05	no	yes	yes
MRPL2	1.0087	4.53686e-05	no	yes	yes
GNG2	1.00793	0.000539359	no	yes	yes
MRPL51	1.00322	2.17201e-05	no	yes	yes
NELFE	1.00308	2.2157e-06	no	no	no
H2AFY	1.00306	8.64014e-07	no	yes	yes
IRX1	1.00304	0.00122208	no	no	no
EMC8	1.00087	3.167e-05	no	no	no
MYL7	1.00052	3.84784e-05	no	yes	no
BST1	0.999643	0.000357049	no	yes	no
RPL21	0.997736	2.43452e-05	no	yes	yes
1810043H04RIK	0.996286	3.72008e-05	no	no	no
NDUFA12	0.995819	7.8443e-05	no	yes	yes
C1QTNF5	0.995753	0.000254143	no	yes	no
TST	0.994787	2.20674e-05	no	yes	no
PCBD2	0.994616	9.22844e-05	no	no	no
BAIAP2	0.994056	6.99078e-09	no	yes	no
S1PR5	0.993953	3.8924e-08	no	no	no
AI661453	0.993449	0.00120584	no	no	no
TLL1	0.993329	3.20204e-12	no	yes	no
NAGPA	0.990179	5.217e-05	no	yes	no
MNS1	0.989846	4.65755e-05	no	yes	no
SYNB	0.988796	0.000356182	no	no	no
MPST	0.988123	5.75457e-05	no	yes	no
UBA52	0.985494	2.40128e-05	no	yes	yes
PFDN6	0.985395	2.94203e-05	no	yes	yes
1190007I07RIK	0.985284	1.20013e-05	no	no	no
RPL23	0.983987	2.48826e-05	no	yes	yes
VEGFC	0.982778	1.84626e-07	no	yes	yes
BMP8A	0.981508	0.00123589	no	no	no
PFDN1	0.981327	5.3604e-07	no	yes	yes
YPEL3	0.981289	5.59694e-05	no	yes	yes
4931406B18RIK	0.979493	0.00150854	no	no	no
CRELD2	0.976538	4.75985e-06	no	yes	no
TMEM147	0.976532	6.6542e-05	no	yes	yes
FAU	0.976297	0.000302202	no	yes	yes
EMC8-1190005I06RIK	0.975322	0.00163423	no	no	no
UNC13D	0.975222	9.81674e-05	no	yes	yes
SLC25A3	0.974062	6.1015e-07	no	yes	no
NOL12	0.97291	4.79429e-07	no	yes	yes
PARP3	0.971912	3.44828e-08	no	yes	no
STARD10	0.971623	7.98396e-05	no	yes	no
PSMB6	0.969259	7.09547e-06	no	yes	yes
LIPH	0.968875	0.00075857	no	no	no
H2AFZ	0.968603	0.00121399	no	yes	yes
GPX1	0.968476	2.47268e-05	no	yes	no
AIMP2	0.968398	0.000132582	no	no	no
PGLS	0.966486	6.31032e-05	no	yes	no
MRPS26	0.966412	3.91144e-05	no	yes	yes
POMP	0.966218	3.50196e-05	no	yes	yes
ATP5K	0.966069	1.51704e-05	no	no	no
TPGS1	0.964063	4.43572e-05	no	no	no
PYGL	0.963604	2.5376e-07	no	yes	no
CRIP1	0.961794	8.78763e-05	no	yes	yes
GM10177	0.961377	0.000118642	no	no	no
KHK	0.960264	0.000220187	no	yes	no
LAMTOR4	0.959591	3.95554e-06	no	no	no
MGP	0.959508	3.24073e-05	no	yes	no
BLVRB	0.959377	9.64477e-05	no	yes	no
TFPT	0.959133	9.31708e-05	no	yes	no
FOSL1	0.957211	2.60169e-07	no	yes	yes
RPS18	0.956388	9.1004e-05	no	yes	yes
CCDC85B	0.954785	0.000233689	no	yes	yes
SOHLH2	0.954717	0.00197236	no	yes	no
GM5627	0.954701	0.00108293	no	no	no
ASS1	0.95465	9.54829e-06	no	yes	yes
TTLL11	0.954562	0.00205023	no	no	no
UQCRQ	0.954539	7.19512e-05	no	yes	yes
BCL7C	0.95374	1.35461e-05	no	no	no
MPV17L2	0.953466	4.55476e-05	no	no	no
NAA38	0.953423	5.05373e-05	no	no	no
MECR	0.952966	2.40935e-05	no	yes	no
RPS9	0.952607	3.88877e-05	no	yes	yes
SERPINF1	0.95137	5.33742e-11	no	yes	no
RABAC1	0.949682	6.20933e-05	no	yes	yes
B3GNT2	0.949582	0.0022142	no	yes	no
RPN2	0.948832	2.93195e-06	no	yes	yes
CGREF1	0.948752	2.39625e-08	no	no	no
MESDC2	0.94594	1.66985e-05	no	yes	no
PRRG2	0.945785	0.000335048	no	yes	no
UBTD1	0.945422	4.40168e-05	no	yes	yes
GPN3	0.944829	0.000167917	no	no	no
COX4I1	0.942369	1.12617e-05	no	yes	yes
CCDC107	0.939684	4.067e-05	no	yes	no
IFNAR2	0.93942	3.62325e-08	no	yes	yes
COX14	0.939061	5.19607e-05	no	no	no
COX17	0.939044	5.55495e-06	no	yes	yes
DPY30	0.938465	4.44718e-05	no	yes	yes
GPX4	0.938407	4.51892e-06	no	yes	no
CRIP2	0.938146	2.6396e-05	no	yes	yes
ATP5O	0.938006	9.14442e-05	no	yes	yes
SLC25A10	0.937975	2.0609e-05	no	yes	yes
NDUFAF2	0.937637	5.77826e-05	no	no	no
2200002D01RIK	0.93748	0.000214375	no	no	no
NUDT9	0.935756	1.07302e-06	no	yes	no
ANAPC11	0.935708	8.1842e-05	no	yes	no
2410015M20RIK	0.935604	4.10962e-05	no	no	no
1110001J03RIK	0.933484	0.000695815	no	no	no
CCDC58	0.933268	0.000111032	no	yes	no
GNB5	0.931858	3.08169e-05	no	yes	yes
OXLD1	0.931803	0.000154019	no	no	no
USE1	0.930614	8.95422e-06	no	yes	yes
LMNA	0.930411	8.23589e-06	no	yes	yes
ARHGEF40	0.930163	5.84077e-08	no	no	no
ACOT13	0.929992	2.1478e-05	no	no	no
ZNHIT2	0.929339	0.000158837	no	no	no
RPLP0	0.929096	4.5845e-06	no	yes	yes
B9D1	0.928773	0.000459032	no	yes	no
RPS10	0.926819	5.8985e-05	no	yes	yes
ZFP105	0.926731	0.000857359	no	no	no
DNPH1	0.925805	6.3662e-05	no	no	no
CYCS	0.925803	0.000695305	no	yes	yes
TMBIM4	0.925303	1.28715e-05	no	yes	yes
ATP5D	0.924956	2.27857e-05	no	yes	yes
ABCF1	0.923066	4.28081e-06	no	yes	yes
HIST1H2BC	0.922688	5.5384e-05	no	yes	yes
RPP25L	0.921834	0.000120658	no	no	no
MIF	0.921319	3.70428e-05	no	yes	yes
AIP	0.920225	1.37499e-05	no	yes	no
FAM96B	0.918045	2.20713e-06	no	yes	yes
IFT20	0.917331	7.76438e-05	no	yes	yes
CTSC	0.916577	2.40212e-10	no	yes	no
CISD1	0.915838	6.12769e-05	no	yes	no
RPS23	0.915808	2.5996e-05	no	yes	yes
SOCS1	0.914335	0.000255558	no	yes	yes
LSM2	0.914264	2.08662e-05	no	yes	yes
D10JHU81E	0.912485	9.15106e-09	no	no	no
CLIC1	0.91233	1.23914e-06	no	yes	yes
TNFRSF12A	0.911115	9.05117e-07	no	yes	yes
MDGA1	0.910357	0.0015011	no	no	no
TUBA4A	0.910159	9.43447e-07	no	yes	yes
RAB3D	0.909524	0.000294926	no	yes	no
GPN2	0.909126	9.43274e-05	no	no	no
NDUFC1	0.90899	0.000384558	no	yes	yes
MORN2	0.908882	0.000139779	no	no	no
GM561	0.907956	0.000570563	no	no	no
SERF2	0.906591	2.71117e-07	no	yes	no
UQCRC1	0.906243	6.68808e-07	no	yes	yes
TEN1	0.905571	0.00020434	no	no	no
CCS	0.904485	4.3571e-05	no	yes	no
EEF1D	0.904128	1.80528e-05	no	yes	yes
BAG5	0.902853	6.94242e-06	no	yes	yes
MRPL41	0.902126	8.01927e-05	no	yes	yes
2810021J22RIK	0.901835	1.67067e-05	no	no	no
EIF4A3	0.901071	4.44186e-05	no	yes	yes
HDDC3	0.901066	0.000790953	no	yes	yes
LXN	0.900374	4.07336e-07	no	yes	yes
ADPRH	0.899685	2.0779e-06	no	yes	no
DNASE1L2	0.899133	0.000825519	no	yes	no
XRCC6BP1	0.898862	0.00011836	no	yes	no
RCC2	0.896883	5.78152e-05	no	yes	no
HDGFRP2	0.895904	2.5011e-06	no	no	no
SARS	0.895639	1.51816e-05	no	yes	yes
ATG101	0.89467	6.79892e-06	no	no	no
0610011F06RIK	0.891534	1.25219e-05	no	no	no
TWF2	0.891271	2.64493e-05	no	yes	yes
E030030I06RIK	0.890634	0.00291856	no	no	no
GM2539	0.890295	0.000555611	no	no	no
UQCC3	0.889019	0.000181835	no	no	no
RBX1	0.88842	1.42554e-05	no	yes	yes
IGF1	0.88673	1.44556e-05	no	yes	yes
PDK2	0.886712	8.35305e-08	no	yes	no
GUSB	0.885857	5.8035e-06	no	yes	no
SMS	0.885808	1.66986e-11	no	yes	no
LGALS2	0.885138	0.000162374	no	yes	yes
EIF2B2	0.884136	0.00105947	no	yes	no
APOE	0.884129	0.00137415	no	yes	yes
ABHD1	0.883952	4.81219e-05	no	yes	no
TWIST2	0.883498	2.5605e-05	no	yes	no
PODNL1	0.882767	7.53286e-08	no	no	no
IDH3G	0.881967	6.40551e-05	no	yes	yes
SNAI1	0.881901	1.35725e-05	no	yes	yes
TMEM14C	0.881767	0.000196316	no	yes	no
BOLA3	0.881225	0.000288002	no	no	no
JUND	0.880995	2.56573e-05	no	yes	yes
EFNA3	0.880445	0.00379459	no	yes	no
NENF	0.880056	0.000474157	no	no	no
EIF3H	0.879292	3.8978e-06	no	yes	yes
PHB2	0.878651	9.14724e-06	no	yes	yes
BAD	0.878518	6.79089e-06	no	yes	yes
4930405A21RIK	0.877726	0.00439084	no	no	no
SNF8	0.877156	7.29251e-05	no	yes	yes
STK40	0.876723	1.9496e-05	yes	yes	yes
MRPS6	0.876533	1.16995e-05	no	yes	yes
TSR1	0.876499	9.79333e-06	no	yes	yes
SLCO3A1	0.875894	4.73907e-07	no	yes	no
MAD2L1BP	0.875755	7.74979e-05	no	yes	yes
AVPI1	0.875551	4.11457e-05	no	yes	no
MACROD1	0.875532	4.62745e-05	no	no	no
SIGMAR1	0.875478	0.000114917	no	no	no
MAMSTR	0.874755	0.00476525	no	no	no
CD320	0.874499	0.000166018	no	yes	no
SCX	0.874062	0.00032166	no	no	no
SEC61G	0.873142	0.000439526	no	yes	no
HRCT1	0.872899	0.00249104	no	no	no
TIMM8B	0.872379	1.04301e-05	no	yes	yes
UPP2	0.871797	0.00308481	no	yes	no
RPS16	0.871613	0.000429829	no	yes	yes
TMEM176A	0.87138	2.75587e-06	no	yes	no
MTCP1	0.870659	0.00295229	no	yes	no
NDUFV3	0.870368	8.71745e-05	no	yes	yes
4930404N11RIK	0.869788	0.003873	no	no	no
D130020L05RIK	0.869513	0.00436999	no	no	no
H2-Q5	0.869163	0.00484885	no	no	no
TUBB3	0.868595	0.000207202	no	yes	yes
AU022252	0.868469	3.97315e-06	no	no	no
ACAT1	0.867777	2.35088e-06	no	yes	yes
RRP9	0.867713	2.6667e-06	no	yes	no
PNKD	0.864526	6.15962e-05	no	yes	no
CFAP20	0.862303	0.00015101	no	no	no
HIGD2A	0.86205	0.000227285	no	no	no
UFSP2	0.861518	3.10459e-05	no	no	no
GSPT2	0.861431	0.0027584	no	yes	no
TENM4	0.860387	0.00525003	no	no	no
AI413582	0.860258	0.000651644	no	no	no
SNRPD2	0.859624	0.000105511	no	yes	yes
MAP3K7CL	0.859414	5.1402e-05	no	no	no
TPPP3	0.859408	4.63394e-05	no	no	no
SDF2	0.859378	7.77179e-05	no	no	no
SERP2	0.85831	0.000600593	no	no	no
RPS15A	0.85807	0.00029403	no	yes	yes
DDIT4	0.857796	0.000137557	no	yes	yes
NT5C	0.857719	7.07008e-05	no	yes	yes
POLD4	0.857699	0.000220664	no	yes	yes
ERP29	0.857648	8.59543e-05	no	yes	no
GLT8D2	0.857244	7.0335e-06	no	no	no
STK16	0.856936	0.000252147	no	yes	yes
CCDC12	0.856488	0.000290171	no	no	no
NPTX1	0.856021	3.13225e-08	no	yes	no
TIMM17B	0.853642	0.000153351	no	yes	no
RPS15	0.852807	6.04983e-05	no	yes	yes
CLN8	0.8528	0.000264368	no	no	no
CD14	0.852117	0.000218441	no	yes	yes
NAT9	0.851686	0.000124824	no	yes	yes
DES	0.851483	1.35046e-08	no	yes	yes
BOK	0.851121	6.30363e-05	no	yes	no
ADARB2	0.850773	7.49205e-05	no	yes	no
NHP2	0.850244	2.57322e-05	no	no	no
RND2	0.848604	0.000199199	no	yes	yes
RSPH3A	0.846957	0.00116215	no	no	no
2410006H16RIK	0.846901	1.73669e-05	no	no	no
AARSD1	0.846329	0.000308448	no	no	no
TRAFD1	0.846253	1.55396e-05	no	yes	yes
GM26515	0.845827	0.00577208	no	no	no
SDHC	0.845581	0.000431885	no	yes	yes
MYL9	0.845403	1.0505e-15	no	yes	yes
PINX1	0.84475	6.05828e-05	no	yes	yes
ELOF1	0.844205	4.11619e-05	no	yes	no
TAF9	0.843402	5.26704e-07	no	yes	yes
DOHH	0.843254	5.74229e-05	no	yes	no
IFITM2	0.843221	7.70823e-05	no	yes	no
UQCRB	0.842608	0.000138623	yes	yes	yes
NFU1	0.842422	0.000109239	no	yes	yes
DGKI	0.842409	0.00057843	no	yes	yes
APBA3	0.841916	1.40203e-05	no	yes	no
COMTD1	0.841799	0.000781715	no	yes	no
PICK1	0.841466	4.83234e-06	no	yes	yes
MRPL30	0.841335	0.000303184	no	yes	yes
FAM89B	0.840555	5.29264e-05	no	no	no
MRPL42	0.840289	0.000242634	no	yes	yes
SHISA8	0.839663	0.00426681	no	no	no
EXOSC5	0.83959	0.00085589	no	yes	yes
QARS	0.839478	0.000245367	no	yes	yes
PGLYRP3	0.838605	0.00257223	no	yes	no
RPS11	0.837569	0.000136716	no	yes	yes
PCGF1	0.837361	0.00136696	no	yes	no
PRSS22	0.836726	8.75678e-05	no	no	no
NTS	0.835908	0.00295445	no	yes	no
ETHE1	0.834878	0.000580037	no	yes	yes
B4GALNT1	0.834091	3.82958e-09	no	yes	no
NACA	0.833966	1.06413e-05	no	yes	yes
SLC37A2	0.831211	0.00018143	no	no	no
RPS17	0.830844	0.000284594	no	yes	yes
NDUFB8	0.830058	0.000150848	no	yes	yes
NCKAP5	0.8299	0.00534509	no	no	no
BCAT1	0.829785	6.91267e-06	no	yes	no
RAB26OS	0.828546	0.00195635	no	no	no
GNG8	0.828513	0.00268211	no	no	no
TMEM259	0.826952	3.8698e-05	no	no	no
MRPS25	0.826533	8.57552e-05	no	yes	yes
FDX1	0.826348	3.62229e-07	no	yes	yes
DANCR	0.826103	0.000127603	no	no	no
ACSL6	0.826092	0.00130367	no	yes	no
YBX3	0.825558	2.39012e-06	no	no	no
MRPL21	0.825139	0.000709542	no	yes	yes
CCK	0.82458	0.000138395	no	yes	no
MRPS18C	0.824383	0.00026702	no	yes	yes
RCOR2	0.823136	2.13204e-06	no	yes	no
ALKBH7	0.822344	0.000474364	no	no	no
ZCRB1	0.822322	0.000129954	no	yes	yes
PCGF2	0.822102	2.51453e-05	no	yes	yes
CCL9	0.821728	0.00274312	no	no	no
NME2	0.821149	6.56178e-05	no	no	no
CRCP	0.820538	0.000255934	no	no	no
STK19	0.820521	3.0267e-06	no	yes	no
VKORC1	0.820365	7.22318e-05	no	no	no
SELM	0.82004	0.00103943	no	yes	no
ENDOG	0.819885	0.00209866	no	no	no
PKD1L1	0.819221	0.00688364	no	no	no
MAP2K2	0.81796	3.32988e-05	no	yes	yes
TATDN3	0.817878	0.00149986	no	no	no
NDUFC2	0.817446	0.00104818	no	yes	yes
ARHGDIG	0.817141	0.000823663	no	yes	no
CDKN2A	0.816976	0.000120453	no	yes	yes
NTHL1	0.816772	0.000397	no	yes	no
MRPS18B	0.816513	1.6805e-05	no	yes	yes
SSBP4	0.816171	0.00010301	no	yes	no
RPS19BP1	0.81514	3.05842e-05	no	yes	yes
CACTIN	0.814727	7.3503e-05	no	no	no
SUSD2	0.814046	4.38651e-13	no	yes	yes
CEP128	0.813942	1.96418e-05	no	no	no
TRAPPC6A	0.813314	0.00110656	no	yes	no
DDT	0.812988	0.000482753	no	yes	no
ASL	0.812067	0.000228848	no	yes	yes
IFNGR2	0.811362	2.89341e-07	no	yes	yes
FAM162A	0.811296	0.000194065	no	no	no
RCN1	0.810821	2.05376e-06	no	yes	yes
PCDH20	0.810016	0.00378934	no	no	no
TXN2	0.809814	8.50395e-05	no	yes	yes
TAC1	0.809734	0.00852968	no	yes	no
H3F3B	0.809707	2.25738e-05	no	yes	no
RPL22	0.808964	0.000165561	no	yes	yes
FGF18	0.808556	2.50934e-05	yes	yes	yes
HEBP1	0.807603	0.00040146	no	no	no
DMAP1	0.807503	0.000393157	no	yes	yes
SNHG20	0.807502	0.000415358	no	no	no
SMPDL3A	0.807406	0.00887132	no	yes	no
PTGES3L	0.807354	1.28264e-05	no	no	no
HIST1H2AP	0.806971	0.00106382	no	no	no
EPB41L4AOS	0.806767	0.000572219	no	no	no
RPS6KB2	0.806685	2.2356e-05	no	yes	yes
ATP5H	0.80642	0.000104891	no	yes	yes
ACADL	0.806414	4.20575e-06	no	no	no
TOMM6	0.805844	0.000105206	no	no	no
PRELP	0.804805	0.00366847	no	yes	no
TRIAP1	0.804241	5.07077e-06	no	yes	no
H2-T23	0.803812	0.0003869	no	no	no
CBX4	0.803558	7.99346e-05	yes	yes	yes
ANGPTL4	0.803185	8.9279e-07	no	no	no
FIBIN	0.802892	0.00112103	no	no	no
BOLA2	0.802527	0.000177822	no	yes	no
CCT5	0.801917	4.83068e-07	no	yes	yes
TMEM208	0.801903	0.000114578	no	no	no
TRAF1	0.801786	0.00207511	no	yes	yes
BUD31	0.801548	0.000258319	no	yes	yes
PTGES	0.800443	0.00100669	no	yes	no
ALPK2	0.800423	0.00313206	no	no	no
CDKN2B	0.800363	0.000219043	no	yes	yes
OAF	0.800336	5.29974e-06	no	no	no
PPP1R11	0.800088	0.000105575	no	yes	yes
TUSC1	0.800021	0.000123045	no	no	no
UQCR11	0.799791	5.2163e-05	no	no	no
RPL14	0.7988	0.000266284	no	yes	yes
FXN	0.798558	0.000129835	no	yes	yes
TOR2A	0.79846	0.00157674	no	no	no
LSM6	0.797622	5.7008e-05	no	yes	yes
HDAC1	0.797455	9.62381e-06	no	yes	yes
ADCY3	0.797091	0.000256417	no	yes	yes
LIMK1	0.796447	5.98079e-07	no	yes	yes
PTTG1IP	0.795984	1.54904e-05	no	yes	yes
NDUFB7	0.795804	4.59343e-05	no	yes	yes
TMEM234	0.795703	5.78723e-05	no	no	no
CD74	0.795272	0.000239007	no	yes	yes
4632427E13RIK	0.79496	0.00305769	no	no	no
HOXA5	0.794743	1.18997e-06	no	yes	no
SUGP1	0.794277	8.30107e-06	no	no	no
ARL6IP4	0.793726	2.67828e-05	no	yes	no
UBE2S	0.793576	0.000256568	no	yes	no
CCDC73	0.791499	0.00846472	no	no	no
VDAC2	0.791259	4.77833e-08	no	yes	yes
RPS27	0.791162	0.000903899	no	yes	yes
1700021F05RIK	0.790162	0.000190041	no	no	no
TMEM204	0.789631	0.000157468	no	no	no
TOMM6OS	0.788838	0.00352256	no	no	no
TMEM254C	0.788152	0.00168003	no	no	no
UQCRH	0.787717	7.56484e-05	no	yes	yes
GM5617	0.787713	0.00834158	no	no	no
CYB5R1	0.787416	0.00033456	no	yes	yes
RND1	0.787087	2.41583e-07	no	yes	yes
MPDU1	0.786717	5.3099e-06	no	yes	no
COPRS	0.785975	8.07109e-05	no	no	no
ENKD1	0.785276	0.000342589	no	no	no
TXNL4A	0.78447	1.27049e-05	no	yes	no
SPC24	0.784411	0.000879022	no	yes	no
GTPBP3	0.784227	1.31135e-05	no	yes	no
PARL	0.784099	4.84915e-05	no	no	no
CFAP36	0.783683	1.37028e-07	no	no	no
MURC	0.783501	5.51165e-06	no	no	no
GAS5	0.783161	4.9749e-06	no	no	no
CIAO1	0.783133	0.000200558	no	yes	yes
CEBPB	0.782763	0.000372749	no	yes	yes
4930539J05RIK	0.78188	0.00724283	no	no	no
TMEM41A	0.780639	0.000258936	no	yes	no
DHRS4	0.780337	0.000228313	no	no	no
H2AFV	0.779843	0.000160667	no	no	no
P2RX4	0.779761	1.00695e-06	no	yes	no
PDLIM7	0.779534	0.000398057	no	yes	yes
AGTRAP	0.778749	0.00291257	no	yes	yes
CHST1	0.778641	4.58397e-09	no	yes	no
TNIP1	0.776829	9.89398e-06	no	yes	yes
SLC5A7	0.776193	1.32836e-10	no	yes	no
ANKRD33B	0.775967	0.0109417	no	no	no
POLR1D	0.775955	3.95357e-05	no	yes	yes
CDKN1A	0.775912	0.00213293	no	yes	yes
TMEM55B	0.774666	0.000252498	no	no	no
PREB	0.774329	1.99849e-05	no	yes	no
COX8A	0.77422	0.000255726	no	yes	yes
PDE6G	0.774191	0.0122664	no	yes	yes
TPMT	0.774009	0.00281551	no	no	no
GM12504	0.773864	0.0073995	no	no	no
PSMC3IP	0.773487	6.20424e-05	no	no	no
TESC	0.772789	0.00323912	no	yes	no
MRPS12	0.772602	3.13043e-05	no	yes	yes
PARK7	0.772314	0.000450839	no	yes	yes
ADCK3	0.77166	0.0095538	no	no	no
EMC10	0.771108	0.000367193	no	no	no
1700003E16RIK	0.770805	0.0114761	no	no	no
PTP4A3	0.770746	2.19388e-05	no	yes	yes
PFDN5	0.770719	3.51578e-05	no	yes	yes
SF3B5	0.770351	0.000450161	no	yes	yes
P2RX5	0.770172	0.00156271	no	no	no
NDUFA7	0.769983	0.000351798	no	yes	yes
MTFP1	0.769915	0.00176903	no	no	no
BC100451	0.769637	0.0024576	no	no	no
TNNC1	0.769564	0.00403074	no	yes	no
OST4	0.769425	0.000241753	no	no	no
MEGF10	0.768886	9.26842e-06	no	yes	no
NDUFA13	0.766833	0.00058025	no	yes	yes
DCXR	0.766739	0.0005488	no	yes	no
SLC22A18	0.766592	0.0107853	no	no	no
TXNDC17	0.766452	3.60221e-05	no	yes	yes
KRT7	0.766406	2.72938e-05	no	yes	yes
NDUFB9	0.765769	2.76813e-05	no	yes	yes
WNT6	0.765337	0.00604487	no	yes	no
TLE2	0.764501	1.94312e-07	no	yes	yes
GM5914	0.764174	0.0123305	no	no	no
SMN1	0.764073	0.000349176	no	yes	yes
PITHD1	0.763591	8.27029e-07	no	no	no
PSMC5	0.763412	5.97911e-05	no	yes	yes
CDCA8	0.763347	0.0002919	no	yes	no
SMIM11	0.763146	5.63259e-05	no	no	no
DAP	0.762934	9.92195e-06	no	yes	no
LZTR1	0.762803	0.000104063	no	yes	no
FBLN7	0.762703	0.0106537	no	no	no
SRI	0.762417	1.50613e-05	no	yes	no
BRI3	0.761631	0.000107575	no	yes	no
SH2D5	0.761529	0.000643675	no	yes	no
FCF1	0.76068	0.000277624	no	no	no
BEND5	0.75966	0.0118459	no	no	no
PSMB2	0.759562	6.18772e-05	no	yes	yes
PCBP1	0.759414	0.000127004	yes	yes	yes
ACTG2	0.759109	4.14082e-06	no	yes	yes
A430057M04RIK	0.757557	0.00128536	no	no	no
HARBI1	0.756603	5.68209e-06	no	no	no
YIF1A	0.756563	0.000311242	no	yes	no
RHOC	0.756204	0.000138576	no	yes	yes
RPL8	0.756185	0.000110621	no	yes	yes
NOXO1	0.755693	0.00731142	no	yes	no
GAMT	0.755625	6.36896e-05	no	yes	no
DVL2	0.755388	7.1304e-05	no	yes	yes
TYSND1	0.754493	7.13761e-06	no	no	no
RAB40C	0.754293	1.35452e-05	no	yes	no
ATP5E	0.753775	1.13086e-05	no	yes	yes
AES	0.753762	2.30982e-05	no	yes	yes
SPSB4	0.753616	0.0138437	no	no	no
HIC1	0.753548	3.38642e-05	no	yes	yes
RAB8A	0.753419	1.29575e-05	no	yes	yes
LOXL3	0.753245	4.08537e-06	no	no	no
MCF2L	0.752686	0.000322546	no	yes	yes
ARL2	0.752562	0.000615145	no	yes	yes
LSM3	0.752378	0.000346409	no	yes	yes
ROGDI	0.751806	0.000189217	no	yes	yes
TMEM184A	0.75156	0.00399933	no	no	no
ZFP414	0.7515	0.00018011	no	no	no
GFPT2	0.750658	1.252e-16	no	yes	yes
LEO1	0.750293	3.09627e-05	no	yes	no
ACOT6	0.750099	0.0129632	no	no	no
LSM7	0.749634	0.0157084	no	yes	yes
SPIB	0.749556	0.00103711	no	yes	yes
RBM42	0.749103	0.000442836	no	yes	yes
CML1	0.748935	0.0155382	no	no	no
MRTO4	0.748332	9.31956e-05	no	yes	no
RPL7A	0.747757	0.000217718	no	yes	yes
ALKBH6	0.747584	0.000158217	no	no	no
TAF12	0.745966	0.00052927	no	yes	yes
FIS1	0.74586	9.27036e-05	no	yes	yes
GM19705	0.745537	0.000137007	no	no	no
GRASP	0.745094	0.000506656	no	yes	no
TIMM50	0.744574	0.000148538	no	yes	yes
TAF11	0.744565	0.000108041	no	yes	yes
DAD1	0.744529	0.000210582	no	yes	yes
SIRT3	0.744288	0.00360806	no	yes	yes
PAFAH1B3	0.743609	0.000183831	no	yes	yes
RASL11A	0.743165	0.00012009	no	no	no
CCDC61	0.743118	0.00269243	no	no	no
DOK3	0.742688	0.016203	no	yes	yes
PYCRL	0.742603	7.89685e-05	no	yes	yes
PDE6D	0.74222	0.00033414	no	yes	yes
FAP	0.741918	0.00794803	no	yes	no
ANGPT2	0.741745	0.00215451	no	yes	yes
CCDC102A	0.741664	8.42032e-05	no	no	no
ETFB	0.741392	0.00050043	no	yes	no
TAF9	0.741379	3.65104e-05	no	yes	yes
PLA2G7	0.741346	2.09007e-06	no	yes	no
RTKN	0.741123	1.5193e-07	no	yes	yes
SPHK1	0.7411	0.000593289	no	yes	no
CCDC9	0.740072	0.000131058	no	no	no
HAGHL	0.740009	0.000110148	no	yes	no
URM1	0.7395	4.21819e-05	no	yes	no
IGFBP6	0.739265	6.67937e-05	no	yes	yes
CREBZF	0.739243	0.000148176	no	yes	no
CTLA2A	0.739149	3.46508e-10	no	no	no
MRPL19	0.739123	0.000984803	no	yes	yes
RPL23A	0.738935	0.0010872	no	yes	yes
SPP1	0.738857	2.53909e-05	no	yes	yes
AIFM1	0.738448	2.80109e-05	no	yes	yes
GJC2	0.738243	0.00900624	no	yes	no
PHACTR2	0.736324	6.19553e-07	no	yes	no
PRR7	0.736024	0.00320119	no	no	no
FOXS1	0.735356	0.00663487	no	no	no
FAM3A	0.735289	0.00016197	no	yes	yes
CARS2	0.734393	0.000160888	no	no	no
PPP2R1A	0.733985	5.75989e-05	no	yes	yes
TMED9	0.733128	1.33075e-05	no	yes	no
1190002F15RIK	0.732886	0.000708296	no	no	no
PSMA7	0.732821	0.000667244	no	yes	yes
SLMO2	0.732684	6.34895e-05	no	no	no
NEURL2	0.732566	0.00128047	no	yes	no
SERGEF	0.73238	0.00124537	no	yes	no
GADD45B	0.731941	0.00114088	no	yes	yes
PRKRIP1	0.730466	0.000718308	no	yes	yes
SDHB	0.729356	0.000246362	no	yes	yes
IFI30	0.729131	9.50957e-05	no	yes	no
CWC22	0.729112	9.30802e-06	no	no	no
L3HYPDH	0.728924	0.00127023	no	no	no
POLR2E	0.728878	3.13414e-06	no	yes	yes
SNRNP35	0.728528	0.00206726	no	no	no
PPP1CA	0.727988	0.000207997	no	yes	yes
UBL5	0.727106	9.18283e-05	no	yes	yes
ECM1	0.726128	5.25115e-09	no	yes	no
HDDC2	0.725989	0.000381891	no	no	no
SOCS6	0.72593	7.4642e-10	yes	yes	no
SULT2B1	0.725903	0.0166313	no	yes	no
4930431F12RIK	0.725123	0.00948547	no	no	no
ACAA1B	0.724933	0.00543243	no	no	no
ATP6V1F	0.724293	4.40674e-05	no	yes	no
NCAPH2	0.724165	5.55728e-05	no	yes	no
GLUL	0.72405	4.50319e-05	no	yes	yes
ARHGDIA	0.723931	0.000110275	no	yes	yes
RGS2	0.723812	0.00145564	yes	yes	yes
MRPL16	0.723208	0.000127236	no	yes	yes
NUDT8	0.723077	0.00453099	no	no	no
TINAGL1	0.72229	0.000294846	no	yes	no
NUDT16L1	0.722273	0.000493377	no	yes	yes
GBA	0.722165	1.17525e-05	no	yes	no
RPL7	0.721937	0.000308289	no	yes	yes
APRT	0.721745	0.000667135	no	yes	no
FKBP1B	0.721722	0.00361812	no	yes	no
PPAN	0.721594	5.94436e-05	no	yes	yes
CCDC101	0.721082	0.00114118	no	yes	yes
VAMP8	0.721015	6.49804e-05	no	yes	no
DIRC2	0.720923	0.000241425	no	no	no
SOCS2	0.720465	3.42615e-09	no	yes	yes
PPARG	0.720383	8.74741e-08	no	yes	yes
ITGB1BP1	0.720078	0.000195928	no	yes	yes
DRAP1	0.71975	5.44312e-05	no	yes	yes
ABCB9	0.719642	0.0156467	no	no	no
ZFP61	0.719325	0.00302124	no	no	no
PPP1R7	0.71872	0.000127436	no	yes	no
SYK	0.718508	0.00885607	no	yes	yes
SEC11C	0.718326	4.45547e-05	no	no	no
IFNGR1	0.718118	1.20685e-06	no	yes	yes
EXOSC8	0.718093	0.000251413	no	yes	yes
SPATA6	0.718038	0.00274139	no	no	no
RAMP1	0.717663	0.0103601	no	yes	no
NUDT2	0.717143	0.000737608	no	yes	no
TRMU	0.717108	0.000558038	no	no	no
ACBD6	0.716929	6.99661e-05	no	no	no
ZNRD1	0.716897	0.00152752	no	yes	yes
PTRH1	0.716431	0.00049582	no	yes	no
PCBP4	0.715899	9.77618e-05	no	yes	yes
LMLN	0.715817	0.00322959	no	yes	no
5730422E09RIK	0.715778	0.0203548	no	no	no
FAM43A	0.715519	5.45158e-08	no	no	no
GCH1	0.714183	0.00115993	no	yes	yes
TUBB5	0.713196	0.000228616	no	no	no
BC029722	0.713062	0.000215351	no	no	no
ARPP19	0.712833	0.000531856	no	no	no
UNC13A	0.712513	0.000869943	yes	yes	no
COQ9	0.712486	0.00069697	no	yes	no
GABRA1	0.712484	0.017657	no	yes	no
CYB5A	0.712362	0.00041193	no	yes	yes
NFKBIA	0.712327	5.66636e-07	no	yes	yes
HOXC9	0.71152	0.0046292	yes	yes	no
LMF2	0.711505	0.000114355	no	yes	no
SLC25A4	0.711395	0.000106613	no	yes	yes
RRP1	0.711208	2.82614e-07	no	no	no
PSMD10	0.711005	0.000772416	no	yes	yes
SF3A2	0.710908	6.55529e-06	no	yes	yes
PFN1	0.710427	0.000236324	no	yes	yes
PCK2	0.709862	2.11047e-05	no	yes	yes
RNASET2B	0.709781	0.000129443	no	no	no
SNRNP70	0.709306	2.51436e-05	no	no	no
GINS1	0.70899	0.00116177	yes	yes	no
ARPC2	0.708489	5.63667e-06	no	yes	no
4930486L24RIK	0.708301	7.21518e-11	no	no	no
RABGGTA	0.708295	0.000105191	no	yes	no
ETAA1OS	0.70786	0.020412	no	no	no
PLIN4	0.707596	1.17921e-11	no	no	no
CEP131	0.707431	0.00420382	no	no	no
MRPL38	0.707339	0.000144689	no	yes	no
0610009L18RIK	0.707228	0.019642	no	no	no
HRSP12	0.707211	0.000708975	no	yes	no
TMEM205	0.706351	0.00115618	no	no	no
PELI3	0.706345	0.00753086	no	yes	no
MGARP	0.705389	0.0221701	no	no	no
OAS1B	0.70536	0.023014	no	no	no
NR2F1	0.705033	1.30467e-06	no	yes	yes
FAM173B	0.704153	0.000127959	no	no	no
PALM	0.703813	0.000205183	no	no	no
KRTCAP2	0.703741	0.000594829	no	yes	no
ANKRD40	0.703022	1.39323e-05	no	yes	yes
GM14167	0.702545	0.022979	no	no	no
SBSN	0.701548	0.000488669	no	no	no
VPS72	0.701349	0.000629474	no	yes	yes
COX7A2	0.701203	0.00100839	no	yes	yes
STK11	0.700959	0.000114953	no	yes	yes
MAP3K10	0.700755	4.36204e-06	no	yes	yes
CST3	0.700556	0.000133347	no	yes	yes
CSTB	0.70007	2.83671e-05	no	yes	yes
NCOA4	0.699614	0.00421551	no	yes	yes
STOML2	0.699539	0.000403673	no	yes	no
DHRS11	0.699536	8.74616e-05	no	no	no
MUL1	0.69946	0.000684965	no	no	no
TWIST1	0.699194	6.87281e-06	no	yes	no
YIPF3	0.698943	0.000645293	no	yes	no
HEBP2	0.698232	4.33409e-05	no	yes	no
SART1	0.698193	6.78392e-05	no	yes	yes
TPD52L1	0.698047	6.47225e-05	no	yes	yes
CARKD	0.697653	0.00027214	no	no	no
PYCR1	0.697094	0.000198509	no	yes	yes
TMEM238	0.697085	0.00635743	no	no	no
ARL4A	0.696826	0.00651756	no	yes	yes
2210011C24RIK	0.69598	0.00661295	no	no	no
ATF3	0.695933	0.00807314	no	yes	yes
HTRA3	0.69546	0.00362626	no	no	no
SRSF4	0.694957	7.09847e-05	no	no	no
GALT	0.694764	0.000441883	no	yes	no
KLC4	0.694642	2.24078e-05	no	yes	yes
UACA	0.694248	8.56532e-11	no	yes	no
PDLIM1	0.693824	4.68997e-05	no	yes	yes
GPR85	0.693729	0.000480434	no	no	no
RGS17	0.693453	0.0122281	no	yes	yes
CHRNB1	0.693284	0.00101986	no	yes	yes
TEX30	0.693025	0.000696164	no	no	no
TAOK3	0.692316	0.000310031	no	yes	no
IFITM3	0.692203	0.000649377	no	yes	no
HAS1	0.692018	0.00261957	no	yes	no
STAT5A	0.691958	0.000275826	no	yes	yes
ITGB2	0.690885	0.00957358	no	yes	yes
TAGLN2	0.69082	0.000508538	no	yes	yes
SIVA1	0.690612	0.00111236	no	yes	no
FIBP	0.690516	6.75722e-05	no	yes	yes
BCL3	0.69046	0.000998956	no	yes	yes
REEP4	0.690416	9.61804e-06	no	yes	no
WDR83OS	0.69018	0.000317962	no	no	no
DCTPP1	0.689909	0.00320919	no	no	no
JMJD8	0.68975	0.000125495	no	no	no
GM2115	0.689663	1.04525e-07	no	no	no
GM5523	0.689413	0.0258702	no	no	no
NKAIN4	0.689122	0.000892283	no	no	no
SUMO2	0.689043	0.00229102	no	yes	yes
TCTN3	0.689004	0.000405197	no	no	no
ZC3H10	0.688957	5.12427e-05	no	yes	no
MPG	0.688763	5.33762e-05	no	yes	yes
ZYX	0.688729	0.000480328	no	yes	yes
E230013L22RIK	0.688412	0.0185445	no	no	no
ZFP593	0.68802	0.00494732	no	no	no
MRPL22	0.68799	0.000262251	no	yes	yes
FBXO47	0.687933	0.00605378	no	no	no
FOXC2	0.687231	0.000803138	no	yes	yes
RPS3A1	0.68719	0.00135514	no	no	no
VTI1B	0.687154	8.82765e-05	no	yes	no
NDUFB4	0.687152	0.00669177	no	yes	yes
PPP2R2D	0.686276	0.000829623	no	yes	yes
HLX	0.685612	0.0052674	no	no	no
COX7C	0.685196	0.000802544	no	yes	yes
EFCC1	0.6851	0.0267774	no	no	no
LRRN3	0.685046	0.0225609	no	no	no
LMBR1L	0.685013	2.63167e-07	no	yes	no
GUK1	0.684376	0.0002123	no	yes	yes
PHAX	0.683748	1.77777e-05	no	no	no
TMEM11	0.683451	0.000197108	no	yes	no
OXCT1	0.683392	4.74546e-07	no	yes	yes
D930048N14RIK	0.683296	0.021241	no	no	no
H2-Q4	0.683253	0.000974047	no	no	no
CST6	0.682936	0.0245946	no	no	no
ZFPL1	0.682744	0.000176849	no	yes	yes
DDA1	0.682311	0.000153797	no	yes	yes
RPS8	0.681788	0.00266824	no	yes	yes
XPA	0.681714	0.000330564	no	yes	yes
CXCR2	0.68164	0.00705493	no	no	no
PCID2	0.681116	0.000651722	no	yes	no
BC051226	0.680895	0.0271042	no	no	no
MBLAC1	0.680801	0.00593434	no	no	no
NEDD8	0.680659	9.35712e-05	no	yes	yes
BYSL	0.680077	8.18745e-05	no	yes	yes
PGAP2	0.680056	0.000141577	no	no	no
RPL32	0.679746	0.000128713	no	yes	yes
TPM2	0.679621	0.00102447	no	yes	yes
NR1H4	0.679447	0.00389432	no	yes	yes
CLIP2	0.679226	9.36438e-08	no	yes	no
BANF1	0.67904	0.0023792	no	yes	no
DPH5	0.679018	1.07204e-05	no	no	no
AEN	0.678872	0.000119684	no	no	no
CHST7	0.678846	0.00990223	no	yes	no
TYMS	0.678646	4.33167e-05	no	yes	yes
CSAD	0.678636	6.4832e-06	no	yes	yes
RPL27A	0.678235	4.44714e-05	no	yes	yes
CSNK1E	0.677379	9.91175e-05	no	yes	yes
CLCF1	0.677218	0.000349117	no	yes	no
HCFC1R1	0.676816	0.000479155	no	yes	no
INO80B	0.676528	0.00118659	no	no	no
RSPO2	0.676394	8.2883e-09	no	yes	no
EIF3D	0.675876	1.95584e-05	no	yes	yes
FANCF	0.675772	0.00188642	no	yes	no
RRAS	0.675699	3.33906e-05	no	yes	no
FJX1	0.675294	0.00263765	no	no	no
SETD6	0.674963	0.000344119	no	no	no
COL11A2	0.674925	0.0223755	no	yes	no
MCOLN1	0.674541	0.000844884	no	yes	yes
THAP7	0.674497	6.42555e-05	no	yes	yes
PPM1H	0.674321	0.021159	no	no	no
LAMTOR2	0.67385	0.00141006	no	no	no
NDUFB11	0.673734	0.000983177	no	yes	yes
CHCHD7	0.673732	0.00276779	no	yes	no
SNHG12	0.673724	3.38055e-07	no	no	no
ZFP511	0.673633	0.000399367	no	no	no
BCL7B	0.673518	0.00145897	no	yes	no
JOSD2	0.673472	0.000288853	no	no	no
FAM98C	0.67334	0.005507	no	no	no
RAB4B	0.673002	0.00100629	no	yes	yes
COX5B	0.67258	0.00128494	no	yes	yes
MPND	0.671614	0.00171109	no	no	no
PGAM2	0.671198	0.0260454	no	yes	yes
GM16845	0.670659	0.0286754	no	no	no
CKB	0.670545	0.00267888	no	yes	no
HSBP1	0.670203	5.47446e-05	no	yes	yes
PDRG1	0.670067	3.99736e-07	no	yes	no
EIF3G	0.669988	0.000412096	no	yes	yes
TRMT12	0.669531	0.00114074	no	yes	no
1810058I24RIK	0.669204	0.000733289	no	no	no
ARHGAP6	0.669198	0.000301666	no	no	no
SDCBP	0.669189	3.39104e-06	no	yes	yes
BORCS5	0.669085	0.000862725	no	no	no
HINT2	0.668982	0.00178544	no	no	no
CAR11	0.668844	0.0238765	no	no	no
RPS25	0.668574	0.000390128	no	yes	yes
NDUFV1	0.66774	8.83208e-05	no	yes	yes
HSPA1L	0.667461	0.0247641	no	yes	yes
SHF	0.667382	0.00484426	no	yes	no
MAPKAPK3	0.667341	1.27451e-10	no	yes	yes
CXX1A	0.667263	0.00273248	no	no	no
SEPW1	0.666711	0.00126681	no	no	no
RAB13	0.666494	0.00104532	no	yes	yes
PAQR7	0.66641	0.00192472	no	no	no
DYNC2LI1	0.666254	8.67032e-06	no	yes	no
PRKCSH	0.666151	9.19858e-05	no	yes	yes
GALNT2	0.665723	0.0105648	no	yes	no
SYT12	0.665607	1.47181e-05	no	no	no
FABP5	0.665486	0.000235814	no	yes	yes
UAP1L1	0.665234	4.88112e-05	no	yes	no
GPT	0.665104	2.78579e-05	no	yes	no
ID3	0.665091	0.000156832	no	yes	yes
CXCL10	0.66497	0.00744885	no	yes	no
MYL4	0.664491	0.0297226	no	yes	no
OTUD3	0.663903	0.000675387	yes	no	no
GSN	0.663124	0.000171335	no	yes	yes
RPSA	0.663119	0.000292737	no	yes	yes
MBD1	0.662877	8.00809e-06	no	yes	yes
HMGCL	0.662746	0.00189238	no	yes	yes
TRMT112	0.662715	0.00545565	no	no	no
TMEM258	0.662253	0.000902013	no	no	no
TSPO	0.662147	8.57434e-06	no	yes	yes
BNIP1	0.661872	0.00102234	no	yes	no
AMDHD2	0.661436	0.000915893	no	yes	yes
CSMD2	0.661392	0.0204337	no	yes	no
4930452B06RIK	0.661154	0.0154013	no	no	no
BLOC1S4	0.660911	0.00187361	no	no	no
YWHAZ	0.6602	7.37338e-05	no	yes	yes
GTF2F2	0.659936	0.00019719	no	yes	yes
NRG1	0.659566	4.71016e-06	no	yes	yes
PTGIS	0.659333	6.29436e-05	no	yes	no
POU3F1	0.658872	0.0144001	no	yes	no
GOLGA5	0.658631	3.61195e-08	no	yes	no
SDHAF1	0.65861	0.00474964	no	no	no
MGMT	0.658416	0.00537445	no	yes	yes
SBDS	0.658295	9.84747e-07	no	yes	no
FAM207A	0.658261	8.284e-06	no	no	no
PRAMEL4	0.657925	0.0304387	no	no	no
ABHD17A	0.657115	0.000250803	no	no	no
GM6182	0.657112	0.0185117	no	no	no
PPDPF	0.657035	0.00182512	no	no	no
DHRS1	0.657011	6.32111e-06	no	yes	no
PSMB10	0.656654	0.000163785	no	yes	yes
LRRC14	0.656648	0.00091868	no	no	no
DCUN1D4	0.655482	0.00204054	yes	no	no
PCDH17	0.655053	8.27267e-06	yes	yes	no
MYCBP	0.654996	0.0001971	no	yes	yes
SLC7A3	0.654963	0.000899634	no	no	no
TSR3	0.654645	0.000327946	no	no	no
SIRT5	0.654639	0.000951582	no	no	no
RCN3	0.65365	0.000323231	no	yes	no
DYNLT1B	0.653372	0.00123296	no	no	no
PMEPA1	0.653	0.00184766	no	no	no
METTL21A	0.652184	0.000151669	no	no	no
TXNRD1	0.651984	7.89042e-06	no	yes	yes
TMEM219	0.651972	0.000870014	no	no	no
TRIOBP	0.651912	8.66881e-11	no	yes	no
2310011J03RIK	0.651836	0.00100999	no	no	no
DTD2	0.651589	0.00111534	no	no	no
UBE2M	0.651401	0.0003477	no	yes	yes
GSTT2	0.651155	0.0268189	no	yes	no
SAFB	0.651075	8.88151e-05	no	yes	yes
APIP	0.650925	0.000378347	no	yes	yes
2210016L21RIK	0.650909	0.000603719	no	no	no
MRPS28	0.650906	0.003705	no	yes	yes
PIGYL	0.650831	0.0035834	no	no	no
4930523C07RIK	0.650629	0.026771	no	no	no
RPL13A	0.650159	0.000997858	no	yes	yes
CNN2	0.650052	5.75794e-05	no	yes	no
FGFR1OP2	0.649401	2.97631e-08	no	yes	no
SDSL	0.649145	0.0156277	no	yes	no
BTBD2	0.648727	8.15579e-05	no	yes	yes
PDCD5	0.648602	0.000981795	no	yes	yes
SCN1B	0.648397	0.0260953	no	yes	no
EYA1	0.647969	0.00111273	no	yes	no
SIRT2	0.64783	5.21444e-05	no	yes	yes
ANKRD39	0.647791	0.00508497	no	no	no
ICAM5	0.647624	0.00805335	no	yes	yes
SLC25A33	0.647442	0.000415828	no	no	no
PDGFRL	0.647379	0.000120179	no	no	no
SMAD6	0.647151	0.000164413	no	yes	no
TTLL1	0.6469	5.35554e-06	no	no	no
VAPB	0.646628	0.000266973	no	yes	no
MAN2C1OS	0.646438	0.0365353	no	no	no
P4HB	0.646378	0.000252524	no	yes	yes
VANGL1	0.646338	0.000284178	no	yes	yes
IDH2	0.645995	0.000781807	no	yes	yes
DDAH2	0.645364	0.00178979	no	yes	yes
ZFP503	0.645204	6.0301e-05	no	no	no
TIMP2	0.645113	7.85784e-06	no	yes	yes
EDN2	0.645043	0.00410443	no	yes	no
EEF2K	0.644993	0.00428963	yes	yes	yes
KLHDC3	0.644617	0.000103161	no	yes	no
PLRG1	0.644414	0.000333767	no	yes	yes
GLTSCR2	0.644016	7.05843e-05	no	yes	no
GPAA1	0.643788	0.000638099	no	yes	no
THA1	0.643563	0.0189926	no	no	no
PEX10	0.643371	0.0039222	no	yes	no
IER2	0.6433	8.78105e-07	no	no	no
RPUSD4	0.643176	5.24224e-05	no	no	no
NXPH3	0.642907	0.00376335	no	yes	no
RHBDF2	0.642684	5.0126e-05	no	no	no
RELB	0.642621	9.41976e-05	no	yes	yes
PCSK4	0.642544	0.00653808	no	yes	yes
RPL15	0.642464	0.00229367	no	yes	yes
RPL6	0.642431	0.00120123	no	yes	yes
IFFO1	0.642241	3.04061e-05	no	no	no
ASB8	0.641992	3.3083e-05	yes	yes	no
CITED2	0.641947	2.97179e-16	no	yes	yes
UBASH3B	0.641732	0.0146462	no	no	no
CYP4F13	0.641347	0.00180619	no	no	no
YBX1	0.640936	0.000133731	no	yes	yes
PROCR	0.640918	0.000157183	no	yes	no
KAT5	0.640636	0.000251963	no	no	no
TRIM2	0.639928	0.000215576	yes	yes	no
MRPL12	0.639832	0.000316826	no	yes	yes
0610037L13RIK	0.639641	0.000183364	no	no	no
AMZ1	0.639473	0.0120807	no	no	no
SNX15	0.639426	7.38986e-07	no	yes	yes
TCP11L2	0.639288	0.000884137	no	no	no
NUDT16	0.639005	0.00516839	no	no	no
MYL6B	0.638795	0.00145711	no	yes	no
NFKBIB	0.638684	0.0018196	no	yes	yes
THAP11	0.63838	0.000204114	no	yes	yes
TMEM110	0.638178	2.57133e-05	no	no	no
RGMA	0.638159	1.2069e-05	no	yes	no
TLR1	0.638054	0.0390182	no	yes	no
P4HA2	0.637512	4.95059e-06	no	yes	yes
ASTN2	0.637288	0.028827	no	no	no
9530053A07RIK	0.63722	0.0233935	no	no	no
VEGFB	0.63711	0.00265943	no	yes	no
DOK1	0.637053	4.25992e-05	no	yes	yes
POC1A	0.637007	0.00165386	no	no	no
NCLN	0.636893	0.000437711	no	yes	yes
PRICKLE4	0.636604	0.00747593	no	no	no
IL34	0.636583	0.00252628	no	no	no
LOC105246847	0.636296	0.0255758	no	no	no
CYTH2	0.636093	0.000175157	no	no	no
ISCU	0.635895	0.000266145	no	yes	yes
SLIRP	0.635741	0.00180515	no	no	no
TSEN2	0.635739	0.000119079	no	yes	no
SSBP1	0.635608	0.00170263	no	yes	no
ENGASE	0.635359	0.00399031	no	no	no
FAM213A	0.635002	0.0082861	no	no	no
GSDMD	0.634629	2.27061e-05	no	no	no
CRAT	0.634381	1.44831e-05	no	yes	no
SERPINE2	0.634348	0.000917822	no	yes	yes
HSPA1B	0.634247	0.000949245	no	yes	yes
PDLIM2	0.634237	0.000214584	no	no	no
EIF4E2	0.633881	0.000232839	no	yes	yes
NAT6	0.633812	0.00361982	no	no	no
LIAS	0.633623	0.00046418	no	no	no
MRPS10	0.63351	0.000105218	no	yes	yes
DMPK	0.633384	0.000116398	no	yes	yes
ZFP955A	0.633362	5.004e-06	no	no	no
VAMP5	0.632573	0.000730085	no	yes	no
EIF4EBP1	0.632374	0.000767158	no	yes	yes
CUTA	0.631681	0.000617727	no	yes	yes
ITGA2B	0.631465	0.000737765	no	yes	no
SGK1	0.631325	6.76871e-08	yes	no	no
SHISA5	0.630984	6.44393e-06	no	no	no
ZRSR2	0.630918	0.000727428	no	yes	yes
MICAL1	0.630899	6.70265e-05	no	yes	yes
TBCA	0.63086	0.00121622	no	yes	no
AGA	0.630638	0.000289662	no	yes	no
PIK3R5	0.630506	3.97635e-07	no	yes	yes
LPPR2	0.630336	3.07571e-05	no	no	no
PTMS	0.62971	0.000423781	no	yes	no
1600002K03RIK	0.629563	0.00312815	no	no	no
S100A11	0.62932	0.000765126	no	yes	yes
TENM1	0.629301	0.0406552	no	no	no
CLU	0.62923	5.23673e-07	no	yes	yes
HIST1H2AO	0.629034	0.0401308	no	no	no
B230206H07RIK	0.628964	0.020204	no	no	no
DTYMK	0.628546	0.00054249	no	yes	yes
MAP1LC3A	0.628213	0.000432913	no	yes	yes
TSPAN17	0.628007	0.0267467	no	yes	no
BAG1	0.627978	2.67231e-05	no	yes	yes
APOPT1	0.627736	0.001705	no	no	no
ZC3HC1	0.627706	0.000407169	no	yes	yes
KLHDC8B	0.627656	0.00214368	no	no	no
RNF39	0.62749	0.0181208	no	no	no
TRAPPC4	0.627059	0.000247836	no	yes	no
RAB44	0.627042	0.0281869	no	no	no
RPS19-PS3	0.626465	0.0401409	no	no	no
LOC105244763	0.626218	0.0362612	no	no	no
GPER1	0.625635	0.0428912	no	no	no
NADK	0.625616	3.75538e-05	no	yes	yes
NEIL1	0.625051	0.00552119	no	yes	no
SH3BP1	0.624665	5.80662e-05	no	yes	no
FGF7	0.624492	7.21811e-08	no	yes	yes
NDUFA4	0.624399	0.000287493	no	yes	yes
PDE1B	0.623908	0.0234667	no	yes	yes
SIRT4	0.623535	0.000401098	no	no	no
NAA10	0.623437	0.00447392	no	no	no
POLR2B	0.623376	0.000363287	no	yes	yes
CHPT1	0.623308	5.54435e-05	no	no	no
BSG	0.622978	9.96466e-05	no	yes	yes
SAR1B	0.622646	2.74625e-06	no	yes	no
FAM19A5	0.622413	0.000172894	no	no	no
LONP1	0.622148	8.64391e-05	no	yes	no
LTV1	0.622137	4.47574e-08	no	yes	yes
TFEB	0.62138	0.00178605	no	yes	no
MAP3K11	0.621208	1.33798e-05	no	yes	no
H2-KE6	0.621124	0.00483041	no	no	no
IQCC	0.62084	0.000182326	no	no	no
SIGLEC1	0.620525	0.0424351	no	yes	no
WDR55	0.620227	0.00124398	no	no	no
ZNRF1	0.6194	0.000217907	yes	yes	yes
B230217C12RIK	0.61896	0.0070044	no	no	no
USF1	0.618766	0.00127247	no	yes	yes
SEPHS2	0.618363	0.000575431	no	yes	no
RNF126	0.618203	0.00011974	no	yes	yes
HBEGF	0.617888	0.000186787	no	yes	yes
ST6GALNAC6	0.617701	3.59497e-08	no	yes	no
BVHT	0.617461	0.00251902	no	no	no
FBXO31	0.617297	6.87808e-06	no	yes	yes
HNRNPA3	0.61705	0.00363354	no	no	no
ACOT7	0.616967	7.85176e-06	yes	yes	no
1700026L06RIK	0.616746	0.0421362	no	no	no
GTF2H4	0.616295	0.00253815	no	yes	yes
SRSF5	0.616241	1.34325e-06	no	no	no
DEXI	0.616193	0.000590019	no	yes	no
GTF2H5	0.615654	0.00012558	no	yes	yes
LOC102638448	0.615359	0.0415601	no	no	no
CLCN2	0.6153	2.85945e-05	no	no	no
MEA1	0.615277	0.00127103	no	yes	no
SMIM1	0.61489	0.000891518	no	no	no
NFE2L1	0.614879	0.0001949	no	yes	yes
MFSD5	0.614734	0.000114954	no	yes	yes
KCNA1	0.614571	0.0468691	yes	yes	no
RPL9	0.613913	0.000140321	no	yes	yes
LRRC16B	0.613844	0.0103761	no	no	no
SRM	0.613503	0.00226014	no	yes	no
H2-Q8	0.613103	0.0107739	no	no	no
TCEA2	0.613098	0.00224907	no	yes	yes
WDR46	0.613019	2.88616e-05	no	no	no
GM26730	0.612885	0.0401041	no	no	no
GGNBP1	0.612821	0.00153126	no	no	no
HRAS	0.61265	0.0026723	no	yes	yes
SDHA	0.611863	0.000203984	no	yes	yes
TMEM191C	0.611862	0.0387753	no	no	no
SMIM3	0.611695	9.59585e-05	no	no	no
UBE2V1	0.610718	0.000455282	no	yes	yes
TALDO1	0.61069	0.00016954	no	yes	yes
COPS6	0.609435	0.000166546	no	yes	yes
STAP2	0.609389	0.00206554	no	yes	yes
NSUN2	0.609318	3.744e-05	no	yes	no
TSSC1	0.609062	0.000446796	no	yes	no
CNIH2	0.608779	0.0343017	no	no	no
MPPED2	0.607623	0.000170717	no	yes	yes
GLMP	0.607402	2.62735e-05	no	no	no
SMPD2	0.607327	2.74225e-05	no	yes	no
GRWD1	0.607183	0.000633484	no	yes	no
APOL9B	0.606895	0.0467586	no	no	no
GFOD2	0.606865	0.00335828	no	no	no
MFSD12	0.606693	0.000125719	no	no	no
HSD17B14	0.606636	0.0189745	no	yes	yes
PSMG4	0.606478	0.0274414	no	no	no
LDLRAP1	0.605751	9.57035e-05	no	yes	yes
MRPS36	0.605644	0.0102843	no	yes	yes
MYL12A	0.605611	0.000435656	no	no	no
WDYHV1	0.605168	0.000141388	no	no	no
NKIRAS1	0.604968	0.00642563	no	yes	yes
B9D2	0.604675	0.0141926	no	no	no
KLK10	0.604578	0.0115165	no	yes	yes
PSMG2	0.604008	0.000652397	no	yes	yes
GFRA4	0.603868	0.0252536	no	yes	no
ARL16	0.603596	0.00115182	no	yes	yes
GSTO1	0.603388	2.0738e-05	no	yes	no
SIDT2	0.60327	0.00109957	no	no	no
1110008P14RIK	0.602984	0.00250695	no	no	no
CYB561D2	0.602714	0.000863722	no	yes	no
FTL1	0.602505	0.000714616	no	no	no
ZBTB45	0.601958	0.00316496	no	yes	no
LEMD2	0.601957	7.75258e-06	no	no	no
TRAPPC1	0.601621	0.00233715	no	no	no
NAAA	0.601618	2.93938e-06	no	no	no
CD248	0.601572	3.74395e-09	no	no	no
LYPD1	0.6015	0.0456158	no	no	no
TMEM42	0.60128	0.0140049	no	no	no
RPS5	0.60064	0.000758869	no	yes	yes
TMEM126A	0.600535	0.00171724	no	no	no
RPL38	0.600211	0.00103517	no	yes	yes
ANXA5	0.599956	3.96788e-06	no	yes	yes
FKBP2	0.599741	0.00314145	no	yes	yes
AAMDC	0.599637	0.00785918	no	no	no
TMUB1	0.599064	0.00391845	no	no	no
C3	0.598975	5.6664e-07	no	yes	yes
STAT6	0.598859	9.83289e-06	no	yes	yes
HMGA1-RS1	0.598731	6.87138e-05	no	no	no
DHX34	0.598414	0.00862976	no	yes	no
NAGK	0.598307	0.000890215	no	yes	yes
MDH2	0.597953	0.000151011	no	yes	yes
PDF	0.597809	0.00294931	no	no	no
TRPT1	0.597797	0.010979	no	yes	yes
1700037H04RIK	0.597234	0.000308208	no	no	no
LYN	0.597034	0.00540407	no	yes	yes
ANKRD6	0.596993	0.0305235	no	yes	yes
TMED4	0.59697	0.000567992	no	no	no
RNASEH2C	0.596725	0.00818767	no	no	no
IFI27	0.596543	0.00115458	no	yes	no
NDUFA6	0.595839	0.00380094	no	yes	yes
SBNO2	0.595738	5.84269e-10	no	no	no
UBXN11	0.595229	0.0352033	no	no	no
MRPL35	0.595226	0.000372465	no	yes	yes
GATSL3	0.594951	0.00132141	no	no	no
TMEM98	0.594899	0.000513314	no	yes	no
LENG1	0.594697	0.00953298	no	yes	yes
MXRA7	0.594265	4.35988e-05	no	no	no
HSCB	0.594228	0.000465397	no	no	no
PLD3	0.593987	0.00112716	no	yes	no
NAB1	0.593958	0.000124913	no	yes	no
TIMP1	0.593759	1.5818e-07	no	yes	yes
ECI1	0.593737	0.000546573	no	no	no
SQRDL	0.59295	1.53355e-07	no	yes	yes
PUSL1	0.592161	0.000562416	no	no	no
RHOBTB1	0.592074	0.000285298	no	no	no
AFAP1L1	0.592074	0.011622	no	yes	no
UGT1A7C	0.592028	0.0223571	no	no	no
CIRBP	0.591986	5.39536e-06	no	yes	yes
DAND5	0.591941	0.0316293	no	no	no
B4GAT1	0.59146	0.00040292	no	no	no
OTUB1	0.591077	0.000135641	no	yes	yes
ANXA11	0.590745	0.00116137	no	yes	no
TRRAP	0.590522	0.00332034	no	yes	yes
SQSTM1	0.590109	4.82103e-05	no	yes	yes
ALG5	0.589814	3.43246e-05	no	yes	yes
GAS2	0.589205	0.00418517	no	no	no
NRG2	0.589001	0.0141448	no	yes	no
MED10	0.588722	0.00496635	no	yes	yes
2017-09-05	0.588304	1.18469e-07	no	yes	no
TMEM74	0.588246	0.0292559	no	yes	no
TCEA3	0.588187	0.00834557	no	no	no
D2WSU81E	0.58759	0.00405254	no	no	no
IMPA2	0.587558	0.00247441	no	yes	yes
ST13	0.587486	9.85635e-07	no	yes	yes
AMHR2	0.586961	0.0332767	no	yes	no
NDUFA8	0.586909	8.63738e-05	no	yes	yes
TRAPPC6B	0.586878	0.000939067	no	yes	no
SPEG	0.586861	2.78381e-05	no	yes	no
NR4A1	0.586227	6.45904e-09	no	yes	yes
SMIM12	0.585929	0.00220208	no	no	no
THOC5	0.585793	0.000216451	no	yes	yes
CDC37	0.585633	4.21346e-05	no	yes	yes
DNAJC4	0.585598	0.0092436	no	yes	no
KCNH7	-0.585219	0.0220305	no	yes	no
SCD2	-0.585721	1.90768e-11	no	no	no
PRR5L	-0.586155	0.000107135	no	no	no
TMEM163	-0.586357	0.0469789	no	no	no
TACC3	-0.586723	0.000644193	no	yes	no
PODXL	-0.588189	2.52371e-13	no	yes	no
ZFP119A	-0.588346	0.0173893	no	no	no
SUN2	-0.589249	0.00163027	no	no	no
IKZF2	-0.589557	5.93466e-06	no	yes	no
BIRC6	-0.589823	8.33215e-06	no	yes	no
PARP4	-0.589991	0.00157503	no	yes	no
TUG1	-0.590368	0.000103942	no	yes	no
MAST4	-0.5909	0.00523723	no	yes	no
RAPH1	-0.590985	0.000458526	no	yes	no
SMG1	-0.591347	0.00059104	no	yes	no
KPTN	-0.591638	2.39276e-07	no	yes	no
TMX4	-0.59188	0.000335657	no	no	no
GCLM	-0.592073	0.0033366	no	yes	no
RRP12	-0.592427	0.00140175	no	yes	no
VPS37A	-0.592518	0.000339203	no	yes	no
TTBK2	-0.592667	6.52349e-05	no	yes	no
TYW3	-0.592899	0.0138886	no	no	no
KANSL1L	-0.593182	0.00415217	no	no	no
NFAT5	-0.593403	0.000875644	yes	yes	no
KDR	-0.593793	3.18782e-08	yes	yes	yes
ZFP455	-0.594019	0.0291792	no	no	no
KDM6A	-0.594224	0.00132337	no	no	no
ATXN1L	-0.594319	9.70987e-05	no	yes	yes
EIF2S3Y	-0.594422	0.00108459	no	no	no
BTBD8	-0.594539	0.0237799	no	no	no
DNASE1	-0.594726	0.0451261	no	yes	yes
TSC22D3	-0.594738	0.000126219	no	yes	no
CYP39A1	-0.595215	3.41705e-08	no	no	no
RBM20	-0.595384	8.4115e-07	no	no	no
BRPF3	-0.595566	0.00145873	no	yes	no
BMP2	-0.595986	0.0491889	no	yes	no
TBC1D8B	-0.596334	0.00396576	no	no	no
D3ERTD751E	-0.596837	0.0213381	no	no	no
NEO1	-0.596896	1.33866e-05	no	yes	no
PTPRQ	-0.597643	0.000162968	no	no	no
IL27RA	-0.597765	0.0287661	no	yes	yes
SEMA6D	-0.597986	5.04665e-05	no	yes	no
IL1RL1	-0.598717	1.21452e-05	no	yes	yes
DCHS1	-0.598836	0.00184179	no	yes	yes
NCAPD3	-0.599513	7.57688e-07	no	yes	no
MAST1	-0.599999	0.0325194	no	yes	no
GM11744	-0.600127	0.0197521	no	no	no
IL31RA	-0.60028	0.00308935	no	yes	no
EXOC1	-0.600607	0.0168575	no	yes	no
IRF5	-0.600633	2.34369e-05	no	yes	yes
CPD	-0.600724	3.29953e-06	no	no	no
ZFP275	-0.601157	5.15391e-05	no	no	no
TLCD2	-0.601207	0.0146432	no	no	no
ERC1	-0.601523	0.00183974	no	yes	yes
ITM2A	-0.601543	0.0008607	no	yes	no
PBXIP1	-0.601794	0.0158169	no	yes	yes
PPP6C	-0.601811	0.00159521	no	yes	yes
TRDMT1	-0.602595	0.00315768	no	yes	yes
LIG3	-0.60318	2.53429e-07	no	yes	no
FAM135A	-0.603195	0.00190756	yes	no	no
ZBTB6	-0.603394	0.0176882	no	yes	no
4932414N04RIK	-0.60408	0.0379213	no	no	no
PCYOX1	-0.604908	1.19191e-05	no	no	no
XAF1	-0.60514	1.49176e-05	no	yes	no
RNF128	-0.605508	6.29248e-07	no	yes	yes
AIM2	-0.605518	0.00306773	no	yes	no
ZC3H12B	-0.605622	0.0158378	no	no	no
NPEPPS	-0.606629	0.00260373	no	yes	yes
PRSS53	-0.606855	0.0375667	no	no	no
RASA2	-0.606993	0.000877847	no	yes	no
CPNE3	-0.607673	0.000422334	no	yes	yes
1700094D03RIK	-0.60822	3.04855e-06	no	no	no
CSNK1G1	-0.608913	0.00829291	no	yes	no
BDP1	-0.609132	0.00653283	no	yes	yes
ANTXR1	-0.609139	1.04326e-10	no	yes	no
OLR1	-0.609434	0.00438361	yes	no	no
PAQR3	-0.609938	0.00673094	no	no	no
ZFAND4	-0.610052	0.00476566	no	no	no
ENPEP	-0.610602	0.0446408	no	yes	no
B4GALNT4	-0.611084	0.000103129	no	no	no
SNAI2	-0.611123	0.00129642	no	yes	yes
CPEB2	-0.611239	0.000281591	yes	no	no
PIKFYVE	-0.611313	0.00324781	yes	no	no
ZFP664	-0.611706	1.70394e-05	no	no	no
PON3	-0.612721	1.08583e-06	no	no	no
KRT15	-0.613081	0.012125	no	yes	yes
CYP2J13	-0.613424	0.0319124	no	no	no
ETL4	-0.613435	4.0137e-05	no	no	no
LPP	-0.613512	5.13627e-05	no	yes	yes
6820408C15RIK	-0.613694	0.0123092	no	no	no
RPS7	-0.614261	0.0128044	no	yes	yes
CPSF6	-0.614406	0.00192449	no	yes	yes
AW549877	-0.614416	0.000204356	no	no	no
ZC3H12C	-0.615119	0.000184415	no	no	no
BHLHB9	-0.615159	2.03186e-07	no	yes	no
TMC8	-0.615877	0.0379472	no	no	no
NETO2	-0.616141	0.00117556	no	no	no
PANK3	-0.616266	6.00756e-05	no	yes	no
XPO1	-0.616394	0.00200455	no	yes	yes
FKTN	-0.616397	9.98692e-05	no	no	no
PEG10	-0.617513	0.000978109	no	yes	no
EPN3	-0.617706	0.000150043	no	yes	no
PIP5K1B	-0.617807	0.0447155	no	yes	yes
ATP11C	-0.617885	0.00133402	no	no	no
TNS1	-0.618832	6.15359e-08	yes	yes	no
STAT1	-0.618912	2.05744e-05	no	yes	yes
ADGRF5	-0.619027	0.0193358	no	no	no
PRRG3	-0.619069	4.42937e-07	no	no	no
HAS2	-0.619172	6.13226e-07	no	yes	no
RGS9BP	-0.619331	0.0386274	no	yes	no
POLB	-0.61934	0.000450402	yes	yes	no
NT5E	-0.619656	0.00683744	no	yes	yes
LOC102642386	-0.619672	0.0436539	no	no	no
PLXNB1	-0.61984	6.29602e-12	no	yes	yes
5930412G12RIK	-0.620263	0.0433008	no	no	no
CAPN7	-0.620264	0.0038618	no	yes	no
SHROOM4	-0.621517	0.000669003	no	no	no
BC004004	-0.621906	0.00118415	no	no	no
ARHGAP4	-0.622033	0.0446013	no	no	no
ZFP184	-0.62244	0.0199324	no	no	no
NUP98	-0.622722	0.00231611	no	yes	yes
PCYT1B	-0.623365	2.91991e-06	no	yes	yes
GM13293	-0.62352	0.00723689	no	no	no
ZAN	-0.623712	0.0419617	no	no	no
BEX4	-0.623935	1.05196e-06	no	no	no
ZFP827	-0.624282	0.000464561	no	no	no
ABHD14A	-0.624397	0.00323923	no	no	no
DYNC2H1	-0.624914	0.00888739	no	yes	no
RMND5A	-0.625106	0.000797829	yes	yes	no
COL11A1	-0.62545	3.85987e-06	no	yes	no
SULF1	-0.626203	2.48748e-08	no	no	no
NFIA	-0.627011	0.00060244	yes	yes	yes
SCCPDH	-0.627045	3.18989e-07	no	no	no
ELOVL6	-0.627529	3.58727e-09	no	no	no
B930082K07RIK	-0.628463	0.0407327	no	no	no
WIPF3	-0.628699	0.0152649	no	yes	no
PTPN12	-0.629255	0.000263977	no	yes	yes
KIF1A	-0.630221	4.1145e-05	no	yes	no
RAD17	-0.630268	0.00457841	no	yes	no
JPH1	-0.631289	8.23406e-05	yes	yes	no
IGFBP3	-0.631533	1.45938e-08	no	yes	yes
1700128F08RIK	-0.631849	0.0419595	no	no	no
ZC3H8	-0.631982	0.000515323	no	no	no
CAMKV	-0.632164	0.0302121	no	yes	yes
ORC2	-0.632445	0.00417916	no	no	no
ULBP1	-0.633723	0.00194353	no	yes	no
ITGB8	-0.634063	0.0007947	yes	yes	no
HGF	-0.634334	0.0371067	no	yes	yes
IPO9	-0.635472	4.57386e-05	no	yes	yes
C2CD3	-0.635753	2.2249e-05	yes	no	no
ZIK1	-0.636017	0.00012986	no	yes	no
STIL	-0.636019	0.000228172	no	yes	no
GM6182	-0.636087	0.0359577	no	no	no
GM15080	-0.636803	0.00680792	no	no	no
MYO9A	-0.638147	0.00153365	no	yes	no
TTC38	-0.638804	0.0025038	no	no	no
ANGEL1	-0.639093	0.0344676	no	no	no
DDX4	-0.640152	0.000128815	no	yes	no
IL4I1	-0.640479	0.0196229	no	no	no
NXF3	-0.64116	0.00175542	no	yes	yes
TIMM22	-0.641472	0.00187708	no	yes	no
5730508B09RIK	-0.641519	0.000985685	no	no	no
SIM2	-0.641753	4.886e-10	no	yes	no
PIGB	-0.641779	0.00165492	yes	no	no
SHROOM2	-0.641959	1.42038e-05	no	yes	no
G530011O06RIK	-0.642035	0.0167317	no	no	no
LRRC58	-0.643396	2.28699e-05	no	no	no
D230025D16RIK	-0.643441	9.77361e-06	no	no	no
CYP2C55	-0.643603	0.0317215	no	no	no
PTAR1	-0.643882	0.000641537	no	no	no
RFK	-0.644855	0.000226294	no	yes	no
PASK	-0.645397	1.15227e-05	no	yes	yes
COL4A5	-0.645984	6.98428e-05	no	yes	yes
CYP3A13	-0.646215	0.0362494	no	no	no
FLNA	-0.646715	1.95603e-05	no	yes	yes
ILDR2	-0.646871	6.15357e-09	no	no	no
MAD2L1	-0.647331	6.78254e-08	no	yes	yes
TRIM12C	-0.647608	0.000321506	no	no	no
ZFP558	-0.648235	0.0109338	no	no	no
KPNA1	-0.648302	0.00152707	no	yes	yes
ZFP418	-0.648715	0.00565182	no	no	no
NAT2	-0.648913	0.0060041	no	yes	no
TANGO2	-0.64908	0.000120199	no	no	no
PNMA2	-0.650038	2.965e-05	no	yes	yes
HOXC10	-0.650722	0.0346324	no	yes	no
ECHDC1	-0.651229	0.000505056	no	no	no
GPR39	-0.651379	1.38174e-05	no	yes	yes
RAP1GAP	-0.652278	3.61869e-05	no	yes	yes
ZFP420	-0.652667	0.00727218	no	no	no
FRY	-0.652809	0.0238902	no	yes	no
PTGER3	-0.652832	0.0353151	no	yes	yes
NUDT12	-0.652985	0.00147229	no	yes	no
ZFP729B	-0.653975	0.00749743	no	no	no
COL4A4	-0.655019	0.00634423	no	yes	yes
BC034090	-0.656336	1.06422e-05	no	no	no
SCNN1A	-0.656528	2.97955e-06	no	yes	yes
INTS12	-0.657885	0.00757316	no	yes	yes
THRAP3	-0.658363	0.000185473	no	yes	yes
PLN	-0.658449	0.0335577	no	yes	yes
FGD3	-0.659138	4.80407e-09	no	no	no
PLP1	-0.659162	0.00705467	no	yes	no
BUB1	-0.65939	0.00994502	no	yes	yes
CTSO	-0.659535	0.000193346	no	no	no
IDI1	-0.659546	1.59498e-09	no	yes	no
FAM73A	-0.659712	3.27536e-06	no	no	no
FGFR2	-0.66017	9.33208e-05	no	yes	yes
VPS39	-0.660428	0.00102616	no	yes	no
PCDHB14	-0.660697	0.031511	no	yes	no
B3GNT7	-0.661893	0.00776346	no	yes	no
CNOT6	-0.662161	0.000778651	yes	yes	no
FAM49A	-0.663267	0.0001509	no	no	no
ADCY7	-0.66406	0.000122772	no	yes	yes
MYO18A	-0.664186	8.32064e-05	no	yes	yes
TSPYL5	-0.664348	0.00134559	no	no	no
ESF1	-0.664527	0.00282494	no	yes	no
ATP13A3	-0.666377	0.00966574	yes	no	no
SOX5	-0.667705	0.00365234	yes	yes	yes
DENND1A	-0.668676	0.000405281	no	no	no
ZC4H2	-0.668798	2.36752e-05	no	no	no
PDE3B	-0.669148	0.00925489	no	yes	yes
FAM172A	-0.669195	7.99558e-05	no	no	no
KRT10	-0.669204	0.000979488	no	yes	yes
PNPLA1	-0.669242	0.0310649	no	no	no
RIF1	-0.669986	9.87493e-05	no	yes	yes
LPL	-0.670226	1.51146e-09	no	yes	yes
TMEM125	-0.670866	0.00497254	no	no	no
KANK4	-0.671818	4.62341e-08	no	no	no
CBL	-0.672372	0.000159272	no	yes	yes
GM5662	-0.672539	0.0295508	no	no	no
FAM46C	-0.673057	0.000136746	yes	yes	no
IDNK	-0.67341	0.00086774	no	no	no
ZFP618	-0.673588	0.00865547	no	no	no
RBBP6	-0.673608	0.00248846	no	yes	yes
EYA4	-0.673794	1.71979e-05	no	yes	no
G3BP2	-0.673834	2.04154e-05	no	yes	yes
LIME1	-0.67398	0.00383967	no	yes	yes
FIGNL1	-0.674225	0.00115694	no	yes	yes
BIRC7	-0.674658	0.0296261	no	yes	yes
PRRC2C	-0.67483	7.6104e-06	no	no	no
RRM1	-0.675526	1.76169e-05	no	yes	yes
FAM89A	-0.675742	0.0242294	no	no	no
FASTKD3	-0.676342	2.11234e-05	no	yes	yes
ADGRG2	-0.676633	0.000169956	no	no	no
FMO1	-0.677506	0.000178825	no	no	no
DLL1	-0.677692	0.0286957	no	yes	no
SP100	-0.677753	0.0221198	no	yes	yes
TM2D1	-0.678238	0.00212821	no	yes	no
LRIF1	-0.678284	0.0147148	no	no	no
AKAP6	-0.678324	8.17166e-05	no	yes	no
0610010B08RIK	-0.67852	0.0285599	no	no	no
ARXES2	-0.678703	1.23191e-09	no	no	no
IFIH1	-0.679178	0.0137026	no	no	no
ITPR1	-0.679179	2.32837e-06	no	yes	yes
GRID2	-0.679758	0.0166707	no	yes	no
ISLR	-0.67981	2.26308e-09	no	no	no
TOP2A	-0.680138	4.83229e-06	no	yes	yes
PTPRB	-0.680322	2.34626e-07	no	yes	yes
PHC3	-0.680995	0.00141397	no	yes	yes
MAP3K9	-0.682072	4.01895e-08	no	yes	no
CREBBP	-0.683301	0.000193124	yes	yes	yes
HECW2	-0.68372	0.0139735	no	yes	no
CCDC183	-0.683856	0.018478	no	no	no
SP4	-0.683857	0.000838145	yes	yes	no
IVL	-0.68428	0.000444722	no	yes	yes
SLC7A2	-0.684977	0.000122874	no	no	no
ADCY5	-0.686316	7.94187e-05	no	yes	yes
IL17RD	-0.686688	4.52941e-06	no	yes	no
APPL1	-0.686763	4.70328e-08	no	yes	yes
KANK4OS	-0.687306	0.0151543	no	no	no
1700025G04RIK	-0.687562	0.00364537	no	no	no
ZFP946	-0.688569	0.00080033	no	no	no
ERCC3	-0.688613	0.00133882	no	yes	yes
SMNDC1	-0.68917	0.000164168	no	yes	yes
FAM208B	-0.689479	0.00166021	no	no	no
LYSMD3	-0.6897	0.00191278	no	no	no
EIF4A1	-0.689771	0.00117033	no	yes	yes
TRIQK	-0.690303	0.000714586	yes	no	no
USP33	-0.690356	0.000292197	no	yes	no
ZFP691	-0.690367	0.00684604	no	no	no
IDE	-0.690406	0.00068077	no	yes	yes
SERPINB6B	-0.691215	1.52731e-10	no	no	no
ACOT8	-0.691658	3.19857e-05	no	yes	no
PARP6	-0.691668	0.000419847	no	no	no
HMGXB4	-0.691777	1.55425e-06	no	no	no
CAMK1D	-0.692202	5.42354e-05	no	yes	no
STARD3NL	-0.692734	0.000256367	no	no	no
FAM63B	-0.693521	1.70598e-05	yes	no	no
STRA6	-0.693597	3.34109e-05	no	no	no
ZFP825	-0.696684	0.00175106	no	no	no
REP15	-0.696926	0.00786472	no	no	no
TXNDC16	-0.697602	0.00048921	no	no	no
KLHL13	-0.698767	1.54633e-09	no	yes	no
SLC12A7	-0.698805	3.74493e-15	no	no	no
POLR3F	-0.698953	1.51977e-06	no	yes	yes
FGF5	-0.698972	1.27931e-10	no	yes	yes
QSER1	-0.69958	0.000119527	no	no	no
NELL2	-0.699675	2.1011e-08	yes	yes	no
MET	-0.700099	3.01687e-06	no	yes	yes
CREB3L2	-0.700938	6.79197e-05	no	yes	yes
ATP6V0A4	-0.702132	2.59264e-08	no	yes	no
LRP3	-0.702352	0.0236406	no	yes	no
FANCB	-0.703732	0.000393802	no	yes	no
GM3604	-0.704206	0.0172319	no	no	no
UFL1	-0.704802	0.00380323	no	no	no
ELF4	-0.705378	1.43287e-10	no	yes	no
HMGCR	-0.705411	9.206e-12	no	yes	yes
GPR35	-0.706682	0.0228655	no	no	no
GCFC2	-0.70718	0.000495784	no	no	no
NCOA6	-0.707285	0.000516608	yes	yes	yes
USP53	-0.707985	0.000998596	no	yes	no
CCSER1	-0.708373	3.33662e-05	no	no	no
GM17296	-0.708912	3.27363e-07	no	no	no
SSR4	-0.7092	7.7713e-08	no	yes	yes
GM6793	-0.711382	0.00824681	no	no	no
LGR5	-0.711635	0.000346336	no	no	no
SMTNL2	-0.711792	3.93888e-06	no	no	no
PCDHB16	-0.711897	0.000489051	no	no	no
PSRC1	-0.712086	8.49717e-06	no	yes	no
BZW1	-0.71361	0.000106108	no	yes	yes
LSR	-0.714503	9.6899e-26	no	yes	no
AMER1	-0.717333	3.44918e-07	no	no	no
LYAR	-0.71764	0.000377707	no	yes	yes
TRIM27	-0.717704	1.59121e-06	no	yes	yes
SLC18A1	-0.718031	0.0162046	no	no	no
GOLGA1	-0.719652	3.14941e-06	no	yes	no
GBP2	-0.719681	3.26124e-08	no	yes	yes
DOCK11	-0.720234	0.000668027	no	no	no
2810429I04RIK	-0.72099	0.00685234	no	no	no
CLSTN3	-0.721239	0.0149676	no	yes	no
ARHGEF26	-0.721903	7.94286e-06	yes	no	no
SYNJ2BP	-0.722051	0.000433348	no	yes	yes
ERCC6L2	-0.722349	0.00415031	no	no	no
MORC4	-0.722702	4.6388e-05	no	yes	no
FAM169A	-0.722872	0.0166114	no	no	no
MGAT4A	-0.723576	0.0186247	yes	yes	no
GM14391	-0.723976	0.0053743	no	no	no
GSTT1	-0.724332	0.00192928	no	no	no
LYPLA1	-0.724954	0.00118787	no	yes	no
TAB3	-0.727067	0.00304574	no	no	no
TTC22	-0.727079	0.0165679	no	no	no
HOXC12	-0.727564	0.0188553	no	no	no
STK39	-0.728696	1.57752e-08	no	yes	yes
STXBP4	-0.730687	2.18177e-06	no	yes	no
SMIM13	-0.733214	2.24569e-06	no	no	no
GLE1	-0.733378	7.77532e-05	no	yes	yes
PHYHIPL	-0.73355	0.0178588	yes	yes	no
STAG3	-0.733576	0.0114527	no	yes	no
FBXO41	-0.733672	0.0161657	no	yes	no
MMGT1	-0.734365	0.000443522	no	no	no
STXBP6	-0.735202	7.03535e-06	no	yes	no
9430041J12RIK	-0.735508	0.0160315	no	no	no
BCL9	-0.73643	6.35525e-06	no	yes	no
PDE5A	-0.736976	2.80092e-06	no	yes	yes
USP9X	-0.737811	2.81394e-06	no	yes	yes
ATP2B4	-0.737923	0.000260487	no	yes	yes
MED13	-0.737995	8.42303e-05	no	yes	yes
PTPRT	-0.73815	0.0115027	no	yes	no
ADGRF4	-0.738609	0.0151667	no	no	no
PFKFB3	-0.738826	4.59578e-13	no	yes	no
ITGA7	-0.740969	2.43668e-09	no	yes	no
D630045J12RIK	-0.741639	1.21815e-08	no	no	no
NAP1L2	-0.742066	0.0160936	no	no	no
1700007J10RIK	-0.742501	0.00612023	no	no	no
SLC19A2	-0.742507	8.54826e-09	yes	no	no
CHML	-0.743203	0.00151354	no	yes	no
PPP4C	-0.744369	2.01585e-06	no	yes	yes
RC3H2	-0.744573	0.000101984	no	yes	no
GSK3B	-0.744809	0.00172113	no	yes	yes
USP11	-0.744838	4.98316e-05	no	yes	yes
NEB	-0.746225	0.0159096	no	yes	yes
PLA2G4A	-0.746771	7.11189e-06	no	yes	yes
HOXA10	-0.747933	0.0111637	no	yes	yes
FZD4	-0.74861	1.00278e-05	no	yes	yes
PLEKHA7	-0.748883	0.00141303	no	yes	no
PLCH1	-0.75045	0.00763591	no	yes	yes
FRMD5	-0.751618	0.000194669	no	yes	no
CD200	-0.752842	4.37162e-05	no	yes	no
HSD17B12	-0.753117	3.50241e-05	no	yes	no
TMTC4	-0.753274	4.52359e-06	no	no	no
PALMD	-0.75337	0.00464468	no	no	no
MAL2	-0.753742	2.68376e-08	no	yes	yes
CDKL5	-0.754016	1.86513e-05	no	yes	no
9130019O22RIK	-0.755138	0.0149807	no	no	no
GCNT2	-0.758187	4.5108e-11	no	no	no
G2E3	-0.758512	5.86996e-05	no	no	no
TCEANC	-0.759529	0.0112388	no	no	no
GM11944	-0.759629	0.0068411	no	no	no
AR	-0.760111	0.00046615	yes	yes	yes
N4BP2	-0.761228	0.000312908	no	yes	yes
LNP	-0.762157	0.000948567	no	no	no
ABCA9	-0.762176	0.000125628	no	no	no
TMEM140	-0.762297	0.000585026	no	yes	no
TMEM209	-0.765381	9.22321e-05	no	no	no
RPGR	-0.765835	0.00104356	no	yes	yes
RAB11FIP2	-0.767801	1.48757e-06	no	yes	no
GPM6B	-0.768685	7.56905e-05	no	no	no
UBE2Q2	-0.768984	9.82137e-06	no	yes	no
9530077C05RIK	-0.769768	0.000418513	no	no	no
ZFP345	-0.770462	0.00401356	no	no	no
ACKR3	-0.771706	3.4527e-08	no	no	no
ENOX2	-0.772053	2.95124e-06	no	yes	no
BNC1	-0.772079	4.53376e-09	no	yes	yes
SLC17A9	-0.772246	0.000502783	no	no	no
LAMB3	-0.77296	0.0111175	no	yes	no
MED19	-0.773097	4.98839e-07	no	yes	yes
GM13212	-0.773529	6.98215e-05	no	no	no
FAM179A	-0.77389	0.0121047	no	no	no
ICT1	-0.774172	2.49721e-05	no	yes	no
2700049A03RIK	-0.774502	2.82454e-08	no	no	no
PIEZO2	-0.774786	1.91299e-11	no	no	no
CD1D1	-0.7773	0.00016797	no	no	no
CLEC7A	-0.781011	0.0114272	no	yes	yes
SETX	-0.781145	3.30971e-06	no	yes	no
ZFP518A	-0.781421	0.000115336	no	no	no
GM14391	-0.78171	0.00477434	no	no	no
SLC25A16	-0.783269	0.000119337	no	no	no
PTGS2OS2	-0.783381	0.010079	no	no	no
DACT1	-0.783614	0.000120002	no	yes	no
HAS3	-0.783667	0.00842443	no	yes	no
HSD3B2	-0.785211	0.000268597	no	yes	yes
SWT1	-0.785517	0.000165587	no	no	no
ZFP931	-0.786267	0.000174132	no	no	no
PEG3	-0.787655	1.54717e-09	yes	yes	no
LRRC1	-0.787707	2.98352e-05	no	yes	no
FRAS1	-0.790705	1.39e-06	no	no	no
EPB41L5	-0.792531	5.5379e-09	no	yes	no
MYBL1	-0.793315	0.000602484	no	yes	yes
5730507C01RIK	-0.793352	0.00303154	no	no	no
AGRN	-0.794266	1.9781e-13	no	yes	no
IKBKAP	-0.795018	1.18795e-05	no	yes	yes
POLR2A	-0.79568	4.79303e-05	no	yes	yes
AMFR	-0.799829	0.000323623	no	yes	yes
NPR1	-0.799871	2.15798e-06	no	yes	yes
FAM101B	-0.800681	8.02632e-14	no	yes	no
AMIGO2	-0.800731	0.000420688	yes	yes	no
WT1	-0.804072	7.08953e-08	no	yes	yes
HIF1A	-0.808022	0.00022686	no	yes	yes
EPB41	-0.811542	3.47333e-05	no	yes	yes
NET1	-0.811948	6.03893e-09	no	yes	no
ZFP120	-0.813997	0.00197777	no	no	no
PHEX	-0.814214	0.00413614	no	yes	no
PARM1	-0.814579	9.03377e-30	no	no	no
GPRASP1	-0.815338	3.68332e-05	no	yes	yes
ATP9A	-0.81555	5.80173e-06	no	no	no
METTL20	-0.816595	7.09863e-08	no	no	no
FMO2	-0.817185	0.00263788	no	no	no
TAF9B	-0.819303	1.97066e-05	no	yes	yes
AKR1C14	-0.819351	3.76444e-06	no	no	no
GOLGB1	-0.820093	8.92186e-05	no	yes	no
SFMBT2	-0.820416	2.3873e-06	no	no	no
KCNIP4	-0.821321	0.00577405	no	yes	no
CTH	-0.821489	6.23756e-05	no	yes	yes
ZBTB8B	-0.822249	6.47604e-09	no	no	no
SMARCA1	-0.823992	2.09076e-05	no	yes	no
USP44	-0.824194	0.00035905	no	no	no
CDC42BPA	-0.824847	1.18751e-09	no	yes	yes
AXIN2	-0.825918	6.52609e-07	no	yes	yes
CTSH	-0.831196	0.00746343	no	yes	yes
SNPH	-0.832266	0.000116802	no	yes	no
LAMA5	-0.833702	1.01889e-16	no	yes	no
BRAF	-0.833783	4.92741e-07	no	yes	yes
DIAP2	-0.833885	7.7785e-05	no	no	no
STARD7	-0.835347	0.000161673	yes	no	no
ALMS1	-0.835556	0.000131659	no	yes	no
RBM33	-0.836401	0.0018094	no	yes	no
GATA4	-0.838548	1.81763e-12	no	yes	yes
EPS8L2	-0.838879	2.80589e-08	no	yes	no
EPN2	-0.840155	3.68818e-07	no	yes	yes
GRIA3	-0.841082	0.000143515	no	yes	yes
DAAM2	-0.842531	1.10256e-13	no	yes	no
COL12A1	-0.843878	9.07596e-12	no	yes	no
WBP5	-0.844362	1.39466e-07	no	yes	yes
ZFP960	-0.846197	0.000789485	no	no	no
AASS	-0.847509	2.11159e-06	no	yes	no
HUNK	-0.850162	8.6905e-18	no	yes	no
TBX20	-0.85253	8.22856e-11	no	no	no
ANGPTL7	-0.853011	3.26197e-06	no	yes	no
D330045A20RIK	-0.853305	0.00115192	no	no	no
E330013P04RIK	-0.853403	0.00321119	no	no	no
NHS	-0.857154	2.01266e-05	no	no	no
2017-09-06	-0.860319	6.09177e-06	no	yes	no
ADAMTS20	-0.860415	9.70621e-06	no	no	no
GAL3ST4	-0.860605	0.005542	no	yes	no
SC5D	-0.86187	9.69199e-11	no	no	no
LRRC16A	-0.86398	0.000211623	no	no	no
IGFBP2	-0.864642	1.99499e-09	no	yes	yes
MYH14	-0.864929	0.0012804	no	yes	no
UBR3	-0.865088	2.12537e-05	yes	yes	no
SCUBE3	-0.865541	4.96519e-11	no	yes	no
MYO5B	-0.866232	2.60335e-05	no	no	no
2610020H08RIK	-0.867015	0.00166266	no	no	no
SYNGR2	-0.867304	1.24767e-06	no	yes	no
RALB	-0.869113	1.36493e-07	no	yes	yes
GCC1	-0.874338	3.30068e-07	no	yes	yes
PTPRZ1	-0.875471	2.33253e-06	no	yes	yes
TEF	-0.87783	7.36914e-06	no	yes	no
SERPINB7	-0.877889	0.00116589	no	no	no
RRAGB	-0.879936	1.57514e-05	no	yes	no
9330159F19RIK	-0.881546	2.65975e-10	no	no	no
DIO2	-0.882936	0.00163417	yes	yes	no
COL4A6	-0.88375	7.11311e-08	no	yes	yes
COL6A3	-0.887118	8.53127e-05	yes	yes	no
PANX3	-0.892186	0.00266578	no	yes	no
ZFP456	-0.893861	0.000307084	no	no	no
4930404I05RIK	-0.895663	0.00390252	no	no	no
FNDC3C1	-0.89645	0.000305639	no	no	no
TAX1BP1	-0.898782	1.53812e-05	no	yes	yes
SHANK2	-0.899952	0.000156437	no	yes	no
TRIM30A	-0.901382	0.00340245	no	no	no
KPNA2	-0.901451	0.00366559	no	yes	yes
CMTM8	-0.902954	0.00133803	no	yes	no
LRP2	-0.903027	4.26545e-09	no	yes	yes
TSPYL3	-0.903231	1.38237e-07	no	no	no
LPAR1	-0.904685	2.37561e-16	no	no	no
HSPB8	-0.904977	9.3489e-06	no	yes	no
DDX25	-0.904998	0.000383711	no	no	no
IFI47	-0.906412	7.89237e-10	no	no	no
XLR3C	-0.908131	0.000395371	no	no	no
CHST15	-0.908319	7.06431e-12	no	no	no
AKAP5	-0.908739	1.32736e-11	no	yes	no
ZFP169	-0.909655	0.000271117	no	no	no
MID2	-0.911333	1.17642e-05	no	yes	yes
GUCY1A2	-0.911588	3.23773e-05	no	yes	yes
RAB8B	-0.918111	6.97184e-10	no	yes	yes
PRAMEF8	-0.918668	6.40399e-05	no	no	no
MBNL3	-0.922196	1.14147e-05	yes	yes	no
IFNLR1	-0.924711	0.000108559	no	no	no
NRK	-0.925956	2.55442e-07	no	yes	no
C1QTNF7	-0.926917	3.78163e-06	no	no	no
STOX2	-0.92913	2.29605e-07	no	no	no
PCED1B	-0.929636	0.00230111	no	no	no
ABHD5	-0.93117	1.36829e-10	no	yes	no
SNORD49A	-0.931314	0.00182546	no	no	no
PAX3	-0.932477	1.32692e-12	no	yes	no
MTERF1B	-0.934398	0.000128322	no	no	no
PTPN5	-0.938309	0.00150843	no	yes	no
ZFP951	-0.938318	0.000187644	no	no	no
KCP	-0.941853	0.000443857	no	no	no
FAM199X	-0.947586	4.10502e-06	no	no	no
TRP53INP1	-0.949674	1.75282e-09	no	no	no
APBA1	-0.954988	0.00204942	no	yes	no
B4GALT4	-0.955969	8.66324e-11	no	no	no
GABRA4	-0.957328	8.36207e-12	no	yes	no
NXNL2	-0.961087	0.00151831	no	yes	no
USP43	-0.961879	0.000369115	no	no	no
ARXES1	-0.964774	2.71312e-05	no	no	no
E2F2	-0.967667	1.08172e-05	no	yes	yes
9030617O03RIK	-0.968325	0.00178623	no	no	no
SERPINB9	-0.970938	9.19715e-13	no	yes	yes
EIF5A2	-0.973076	5.01456e-06	no	yes	yes
APOL10B	-0.975134	2.71131e-13	no	no	no
NDNF	-0.97599	1.14409e-05	no	no	no
IL18RAP	-0.978157	2.9297e-07	no	yes	no
ACVR2B	-0.978177	2.27774e-05	no	yes	yes
ATP6V1B2	-0.980569	2.64889e-12	no	yes	no
SCN3A	-0.981986	0.000896085	no	yes	yes
TNIP3	-0.982605	1.9856e-09	no	yes	yes
CDON	-0.984309	3.19018e-07	yes	yes	no
UGT8A	-0.986329	0.000368182	no	no	no
LEF1	-0.995282	6.93214e-07	no	yes	yes
IGF2OS	-1.00173	0.000760437	no	no	no
HOPX	-1.00322	0.0012147	no	yes	no
PLXNC1	-1.01537	0.00101098	no	yes	no
PKNOX2	-1.01971	5.39005e-07	no	yes	no
ALDH1A2	-1.02109	2.97653e-18	no	yes	no
TCF24	-1.02202	0.000817728	no	no	no
SPX	-1.03153	0.000508541	no	no	no
TCEAL8	-1.0332	2.50945e-10	no	yes	no
CNTFR	-1.04086	0.000124247	yes	yes	no
PCP4L1	-1.04096	3.90357e-11	no	no	no
FXYD7	-1.04838	0.000294642	no	yes	no
LAMA1	-1.04965	6.87972e-05	no	yes	yes
IL33	-1.05791	1.30088e-25	no	yes	yes
TEK	-1.06425	2.50485e-05	no	yes	yes
TNFRSF19	-1.07431	0.000378402	no	yes	yes
ZFP185	-1.08195	1.1966e-09	no	no	no
GM14305	-1.08638	0.000161332	no	no	no
HOXC13	-1.09278	1.43506e-15	no	yes	no
ZFP930	-1.09397	3.41549e-07	no	no	no
PLCB1	-1.09694	1.47381e-07	no	yes	yes
CREB3L1	-1.10591	3.82114e-17	no	yes	yes
ZFP940	-1.11042	6.03103e-05	no	no	no
FLRT1	-1.11083	8.79155e-09	no	no	no
ADAMTS16	-1.11452	2.16024e-05	no	no	no
ALPL	-1.12261	1.4418e-05	no	yes	no
SPATS2L	-1.13109	3.38813e-09	yes	no	no
MBOAT2	-1.15042	7.33826e-11	no	no	no
ITIH2	-1.15156	1.13404e-12	no	yes	no
MYZAP	-1.15809	7.4009e-05	yes	no	no
SIM1	-1.15945	0.000144692	no	yes	no
PLCE1	-1.16091	7.39763e-07	no	yes	yes
PAPPA2	-1.16951	2.3148e-05	no	yes	yes
PPP1R26	-1.17816	7.48994e-08	no	no	no
HECW1	-1.17981	1.28761e-09	no	yes	yes
TBX15	-1.17983	6.51237e-16	no	yes	no
CYBRD1	-1.18351	1.01442e-08	no	yes	no
MCOLN3	-1.18826	0.000127982	no	no	no
XLR3B	-1.20077	6.46047e-07	no	no	no
RAB11FIP4	-1.20427	5.25785e-05	no	yes	no
GDF7	-1.20607	6.47044e-06	no	yes	no
MAMDC2	-1.20793	6.34964e-18	no	no	no
MTMR7	-1.21965	8.57855e-09	no	yes	no
FGF9	-1.24939	2.48281e-06	yes	yes	yes
PRSS16	-1.26813	3.77568e-06	no	no	no
GLIPR1	-1.28774	2.32242e-09	no	no	no
CFTR	-1.30809	1.05283e-11	no	yes	yes
HHIP	-1.30855	5.17871e-07	no	yes	no
LIPG	-1.31663	3.9943e-15	no	yes	yes
TACC1	-1.33311	3.00592e-41	no	yes	yes
AK7	-1.33621	7.59074e-06	no	yes	yes
CXCL15	-1.3645	1.68866e-07	no	no	no
COL8A2	-1.58051	3.23706e-39	no	yes	no
SMOC1	-1.61395	2.27984e-34	no	yes	no
TFAP2A	-1.67282	1.16305e-14	no	yes	yes
ESR1	-1.71618	4.47944e-25	no	yes	yes
KCNS3	-1.74766	3.14927e-10	no	yes	no
IGF2	-1.80899	9.91982e-84	no	yes	yes
PDE3A	-1.96743	5.40775e-19	no	yes	yes
BEX1	-1.99739	8.14457e-32	no	yes	no
